# Supplementary material for: Global genomic diversity of Pseudomonas aeruginosa in bronchiectasis
Source: J Infect. Author manuscript; Available in PMC 2026 Feb 28. (PMC7618805; doi:10.1016/j.jinf.2024.106275)
Supplement: Table S1 [file EMS212666-supplement-Table_S1.xlsx]

## Sheet: all_isolates_quast_report
	p10_d1_B4	p10_d1_B5	p10_d1_C1	p10_d1_C5	p10_d1_C7	p10_d1_C8	p10_d1_D10	p10_d1_D4	p10_d1_D6	p10_d1_E9	p10_d1_F3	p10_d1_G12	p10_d1_G2	p10_d1_G4	p10_d1_G6	p10_d1_H1	p12_d1_B11	p12_d1_C7	p12_d1_E1	p12_d1_E8	p12_d1_F11	p12_d1_F1	p12_d1_F2	p12_d1_F4	p12_d1_F7	p12_d1_G10	p12_d1_G11	p12_d1_G12	p12_d1_G5	p12_d1_H10	p12_d1_H3	p12_d1_H4	p14_d1_A10	p14_d1_A7	p14_d1_A8	p14_d1_A9	p14_d1_B1	p14_d1_B4	p14_d1_D11	p14_d1_D1	p14_d1_D7	p14_d1_E8	p14_d1_F11	p14_d1_F12	p14_d1_F5	p14_d1_G3	p14_d1_H2	p14_d1_H7	p15_s_A11
QUAST
# contigs (>= 0 bp)	159	126	121	113	122	121	125	121	122	111	120	126	124	120	118	124	118	116	116	110	118	115	113	111	116	117	116	116	118	121	114	114	197	199	193	198	196	198	195	200	199	197	190	196	199	198	204	194	110
# contigs (>= 1000 bp)	134	105	95	90	98	96	99	94	100	88	94	100	100	96	93	98	96	93	92	87	93	90	91	88	92	92	92	93	93	94	90	92	147	146	146	149	141	150	145	146	146	142	143	143	145	145	144	148	97
# contigs (>= 5000 bp)	104	82	76	70	77	75	77	75	78	68	75	77	79	75	74	77	70	67	66	62	68	64	65	63	67	65	67	67	67	69	65	67	79	78	80	80	78	82	79	81	78	77	80	75	79	77	78	81	73
# contigs (>= 10000 bp)	92	74	69	64	70	68	70	68	71	62	68	70	72	68	67	70	63	60	59	55	61	57	58	56	60	58	60	60	60	62	58	60	66	66	67	67	66	69	67	69	64	66	68	65	68	65	66	69	65
# contigs (>= 25000 bp)	74	61	62	56	62	59	61	61	58	55	61	62	63	59	60	62	55	51	50	47	52	48	50	48	50	51	53	51	52	52	48	52	53	53	52	54	52	54	52	55	52	53	52	52	55	53	54	53	54
# contigs (>= 50000 bp)	45	41	40	40	42	40	42	39	40	40	41	42	42	40	40	42	40	37	37	34	39	35	38	37	37	40	40	38	39	38	35	37	36	38	36	38	36	38	36	38	36	37	36	36	39	37	37	36	37
Total length (>= 0 bp)	6475810	6464146	6476729	6393440	6472845	6477435	6349471	6477768	6464818	6393170	6476763	6474839	6473802	6468985	6475596	6476322	6760000	6768950	6769340	6768884	6769096	6761746	6760534	6769087	6769243	6770871	6769675	6769194	6770754	6771196	6769114	6768148	6546100	6557124	6548674	6544702	6544586	6545307	6546139	6546728	6559007	6555913	6444612	6552359	6556853	6446149	6555111	6538504	6940309
Total length (>= 1000 bp)	6458776	6449596	6459686	6377945	6457077	6460480	6331626	6460047	6449692	6377933	6459758	6457808	6458094	6452862	6459335	6459382	6745349	6753265	6752298	6752638	6751805	6746073	6746105	6752873	6752554	6753925	6752975	6753353	6753426	6752743	6752218	6752322	6509509	6519823	6513813	6509123	6504471	6510611	6509564	6507509	6520236	6516739	6410657	6514109	6517554	6408077	6512205	6505663	6931573
Total length (>= 5000 bp)	6383828	6399551	6417990	6331117	6408520	6410409	6277039	6418007	6399665	6331052	6417843	6405021	6409536	6402687	6417358	6410870	6690793	6694885	6694000	6698650	6697821	6691459	6691550	6698832	6698513	6693587	6698793	6698306	6698326	6698702	6698230	6698032	6352681	6379236	6365085	6356487	6358963	6364388	6359167	6359009	6376237	6372818	6263965	6364374	6372785	6255844	6367562	6353608	6864172
Total length (>= 10000 bp)	6303117	6348584	6373356	6291741	6364022	6362589	6232542	6373375	6355156	6291675	6373209	6360523	6365036	6358191	6372724	6366238	6644222	6648128	6647180	6651893	6651123	6644807	6645160	6652075	6651937	6646772	6652036	6651549	6651569	6651945	6651473	6651275	6260721	6293619	6274507	6264992	6275659	6276287	6275669	6275504	6281088	6296711	6182531	6296068	6296476	6173728	6285324	6270161	6811242
Total length (>= 25000 bp)	5984293	6111402	6263287	6147119	6230699	6207986	6088159	6263366	6117986	6170713	6263193	6227299	6214643	6202043	6262472	6232643	6530131	6509390	6516653	6536745	6506958	6515349	6531070	6536952	6494086	6541866	6547130	6507428	6523085	6497614	6508182	6522700	6041017	6078750	6032055	6053065	6044634	6032989	6022042	6044474	6079881	6084179	5927008	6083549	6083936	5963411	6084219	5999283	6604257
Total length (>= 50000 bp)	4929735	5382914	5474673	5535623	5503561	5504097	5393679	5469860	5448959	5600050	5533972	5502193	5447547	5507844	5530889	5506676	5946348	6006143	6030133	6061484	6016059	6032984	6068579	6119517	6018258	6124656	6031967	5998468	6030475	5957995	6030035	5971304	5394617	5512348	5433079	5453321	5444890	5433296	5422298	5399176	5480789	5480787	5320062	5480168	5480596	5360076	5441596	5352429	5954973
# contigs	159	126	121	113	122	121	125	121	122	111	120	126	124	120	118	124	118	116	116	110	118	115	113	111	116	117	116	116	118	121	114	114	197	199	193	198	196	198	195	200	199	197	190	196	199	198	204	194	110
Largest contig	301862	404830	474834	474656	404830	474652	404830	474834	474659	474656	404831	470302	404829	474656	474834	474834	370091	456323	456323	456323	441579	441579	456323	389962	456323	441579	441579	441579	389962	441579	456323	441579	635795	635795	635794	635795	635793	635795	635795	457615	635794	635794	635795	636360	635794	635795	635794	635795	473854
Total length	6475810	6464146	6476729	6393440	6472845	6477435	6349471	6477768	6464818	6393170	6476763	6474839	6473802	6468985	6475596	6476322	6760000	6768950	6769340	6768884	6769096	6761746	6760534	6769087	6769243	6770871	6769675	6769194	6770754	6771196	6769114	6768148	6546100	6557124	6548674	6544702	6544586	6545307	6546139	6546728	6559007	6555913	6444612	6552359	6556853	6446149	6555111	6538504	6940309
GC (%)	66.27	66.29	66.29	66.27	66.29	66.27	66.27	66.29	66.29	66.27	66.29	66.29	66.29	66.29	66.29	66.29	66.16	66.16	66.16	66.16	66.16	66.16	66.16	66.16	66.16	66.16	66.16	66.16	66.16	66.16	66.16	66.16	66.16	66.16	66.16	66.16	66.16	66.16	66.16	66.16	66.16	66.16	66.14	66.16	66.16	66.14	66.16	66.16	65.94
N50	91493	123350	127866	138062	123582	136066	127394	129257	128026	138062	127866	123582	125316	129257	129259	123582	187424	195648	202206	202206	182384	202206	197188	202206	197188	193390	197188	197262	197188	195648	197188	196461	140033	137304	167870	137303	167870	137302	167870	130554	167867	140033	145424	167867	130554	140033	140033	137302	180827
N90	28270	35250	36857	43904	38220	38220	36386	36857	36178	43904	39303	38220	38220	36386	39303	38220	48432	42132	42547	49441	43489	43603	49317	56736	43603	53901	49224	49238	49223	43603	43489	43603	34166	35911	34166	35791	35791	34166	34166	34166	35911	35911	33992	35911	35911	35911	35911	33996	40753
auN	114108	155411	167914	178930	155739	172349	156607	172894	170820	182042	160065	165280	155189	173084	173596	165895	163425	191273	203808	212057	180522	206611	191020	188486	201833	182322	190346	192923	180319	182391	206217	191940	201174	208726	211684	206844	212116	207236	211324	182459	212748	205544	199852	213064	199965	197563	210255	208070	197023
L50	22	16	16	14	17	15	16	15	15	14	16	16	16	15	15	16	16	14	13	13	15	13	14	14	13	14	13	13	14	14	13	14	13	13	12	13	12	13	12	14	12	13	13	12	14	13	12	13	13
L90	69	52	49	45	50	48	50	48	49	44	48	50	51	48	47	50	43	39	39	35	41	37	39	37	39	40	42	40	41	41	37	40	49	48	48	49	47	50	48	51	47	48	49	47	50	48	49	50	44
# N's per 100 kbp	0	0	0	0	0	0	0	0	0	0	0	0	0	0	0	0	0	0	0	0	0	0	0	0	0	0	0	0	0	0	0	0	0	0	0	0	0	0	0	0	0	0	0	0	0	0	0	0	0
BUSCO completeness score
	0.992	0.995	0.996	0.996	0.996	0.996	0.992	0.996	0.996	0.996	0.996	0.996	0.996	0.996	0.996	0.996	0.995	0.995	0.995	0.995	0.995	0.993	0.995	0.995	0.995	0.995	0.995	0.995	0.995	0.995	0.995	0.993	0.997	0.997	0.997	0.997	0.997	0.997	0.997	0.996	0.997	0.997	0.997	0.997	0.997	0.996	0.997	0.996	0.993
[truncated: 2,805 more columns]
