# Supplementary material for: Global genomic diversity of Pseudomonas aeruginosa in bronchiectasis
Source: J Infect. Author manuscript; Available in PMC 2026 Feb 28. (PMC7618805; doi:10.1016/j.jinf.2024.106275)
Supplement: Table S5 [file EMS212666-supplement-Table_S5.csv]

Patient	Reference_isolate	Reference_genome	Contig	Position	Reference_base	Breakpoint
p16	p16_d1_F12	ERS16312324	contig_7	32025	A	CONTIG_7:38577
p16	p16_d1_F12	ERS16312324	contig_15	69826	G	CONTIG_15:70175
p16	p16_d1_F12	ERS16312324	contig_15	70175	C	CONTIG_15:69826
p19	p19_d1_A10	ERS16312364	contig_6	92374	T	CONTIG_6:92440
p19	p19_d1_A10	ERS16312364	contig_6	92440	G	CONTIG_6:92374
p25	p25_d1_E8	ERS16312467	contig_12	6242	A	CONTIG_16:88673
p43	p43_d1_A7	ERS16312620	contig_2	426508	C	CONTIG_2:437764
p43	p43_d1_A7	ERS16312620	contig_2	437764	A	CONTIG_2:426508
p43	p43_d1_A7	ERS16312620	contig_33	11164	A	CONTIG_33:11688
p43	p43_d1_A7	ERS16312620	contig_33	11688	A	CONTIG_33:11164
p46	p46_d1_B9	ERS16312653	contig_5	224061	A	CONTIG_5:224116
p46	p46_d1_B9	ERS16312653	contig_5	224116	A	CONTIG_5:224061
p64	p64_d1_F4	ERS16312890	contig_3	325785	T	CONTIG_3:380732
p64	p64_d1_F4	ERS16312890	contig_3	380732	C	CONTIG_3:325785
p70	p70_d1_F5	ERS16312972	contig_13	179046	G	CONTIG_13:179086
p71	p71_d1_F1	ERS16312983	contig_2	292324	A	CONTIG_2:381620
p84	p84_s_F9	ERS16313179	contig_8	170764	G	CONTIG_8:224263
p84	p84_s_F9	ERS16313179	contig_8	224263	T	CONTIG_8:170764
t106	t106_d1_B9	ERS16313249	contig_6	69554	G	CONTIG_6:69272
t106	t106_d1_B9	ERS16313249	contig_34	14391	G	CONTIG_34:13811
t114	t114_s_C9	ERS16313394	contig_10	76108	C	CONTIG_10:76726
t114	t114_s_C9	ERS16313394	contig_10	76726	G	CONTIG_10:76108
t118	t118_d1_E11	ERS16313444	contig_1	264036	A	CONTIG_3:100288
t122	t122_d1_A11	ERS16313469	contig_22	6033	G	CONTIG_22:7598
t122	t122_d1_A11	ERS16313469	contig_22	7598	C	CONTIG_22:6033
t122	t122_d1_A11	ERS16313469	contig_24	7471	A	CONTIG_51:6163
t122	t122_d1_A11	ERS16313469	contig_24	7487	A	CONTIG_31:62484
t129	t129_d1_G11	ERS16313575	contig_11	211538	A	CONTIG_26:38928
t129	t129_d1_G11	ERS16313575	contig_26	38928	G	CONTIG_11:211538
t130	t130_d1_B12	ERS16313599	contig_3	431566	G	CONTIG_3:428572
t132	t132_d1_C8	ERS16313616	contig_5	254227	G	CONTIG_5:304373
t140	t140_d1_C1	ERS16313698	contig_1	369294	T	CONTIG_1:411885
t140	t140_d1_C1	ERS16313698	contig_1	411885	T	CONTIG_1:369294
t140	t140_d1_C1	ERS16313698	contig_1	487579	C	CONTIG_1:490054
t140	t140_d1_C1	ERS16313698	contig_1	490054	G	CONTIG_1:487579
t140	t140_d1_C1	ERS16313698	contig_1	550960	C	CONTIG_1:638997
t140	t140_d1_C1	ERS16313698	contig_1	638997	A	CONTIG_1:550960
t140	t140_d1_C1	ERS16313698	contig_1	660471	C	CONTIG_1:667882
t140	t140_d1_C1	ERS16313698	contig_1	667882	T	CONTIG_1:660471
t140	t140_d1_C1	ERS16313698	contig_2	162262	A	CONTIG_2:110018
t140	t140_d1_C1	ERS16313698	contig_2	166917	G	CONTIG_2:288579
t140	t140_d1_C1	ERS16313698	contig_2	210198	C	CONTIG_2:217612
t140	t140_d1_C1	ERS16313698	contig_2	288579	G	CONTIG_2:166917
t140	t140_d1_C1	ERS16313698	contig_3	186984	C	CONTIG_3:187116
t140	t140_d1_C1	ERS16313698	contig_3	336411	T	CONTIG_3:386740
t140	t140_d1_C1	ERS16313698	contig_3	386740	T	CONTIG_3:336411
t140	t140_d1_C1	ERS16313698	contig_5	264579	C	CONTIG_5:264450
t140	t140_d1_C1	ERS16313698	contig_5	340902	G	CONTIG_5:353225
t140	t140_d1_C1	ERS16313698	contig_5	353225	A	CONTIG_5:340902
t140	t140_d1_C1	ERS16313698	contig_7	171246	T	CONTIG_7:177067
t140	t140_d1_C1	ERS16313698	contig_7	177067	C	CONTIG_7:171246
t140	t140_d1_C1	ERS16313698	contig_7	195151	T	CONTIG_7:196549
t140	t140_d1_C1	ERS16313698	contig_7	196549	T	CONTIG_7:195151
t140	t140_d1_C1	ERS16313698	contig_11	129188	T	CONTIG_11:145822
t140	t140_d1_C1	ERS16313698	contig_11	145822	T	CONTIG_11:129188
t140	t140_d1_C1	ERS16313698	contig_12	152614	A	CONTIG_12:153431
t140	t140_d1_C1	ERS16313698	contig_12	153431	T	CONTIG_12:152614
t140	t140_d1_C1	ERS16313698	contig_13	56101	T	CONTIG_13:57259
t140	t140_d1_C1	ERS16313698	contig_13	57259	C	CONTIG_13:56101
t140	t140_d1_C1	ERS16313698	contig_16	123187	A	CONTIG_27:61127
t140	t140_d1_C1	ERS16313698	contig_18	108582	A	CONTIG_18:108515
t140	t140_d1_C1	ERS16313698	contig_27	61127	C	CONTIG_16:123187
t142	t142_s_A10	ERS16313724	contig_22	61736	C	CONTIG_22:62935
t142	t142_s_A10	ERS16313724	contig_22	62935	G	CONTIG_22:61736
t143	t143_s_F9	ERS16313749	contig_12	149027	A	CONTIG_12:193983
t143	t143_s_F9	ERS16313749	contig_12	193983	A	CONTIG_12:149027
T167	T167_d1_G6	ERS20898826	contig_55	8121	A	CONTIG_55:10547
T167	T167_d1_G6	ERS20898826	contig_55	10547	G	CONTIG_55:8121
t1	t1_s_H4	ERS16314185	contig_6	140540	A	CONTIG_6:141690
t1	t1_s_H4	ERS16314185	contig_6	141690	C	CONTIG_6:140540
t32	t32_d1_B4	ERS16314240	contig_29	65250	T	CONTIG_16:88672
t39	t39_s_G9	ERS16314294	contig_16	122891	A	CONTIG_16:130396
t39	t39_s_G9	ERS16314294	contig_16	130396	C	CONTIG_16:122891
t3	t3_d1_D2	ERS16314305	contig_3	190247	C	CONTIG_1:538125
t49	t49_d1_G10	ERS16314374	contig_22	19224	C	CONTIG_22:20713
t49	t49_d1_G10	ERS16314374	contig_22	20713	C	CONTIG_22:19224
t63	t63_d1_E10	ERS16314529	contig_24	74638	T	CONTIG_41:22942
t63	t63_d1_E10	ERS16314529	contig_41	22942	C	CONTIG_24:74638
t69	t69_d1_H2	ERS16314578	contig_3	477388	G	CONTIG_2:549981
t69	t69_d1_H2	ERS16314578	contig_3	477435	C	CONTIG_2:513165
t79	t79_d1_F5	ERS16314734	contig_18	93200	T	CONTIG_18:93639
t79	t79_d1_F5	ERS16314734	contig_18	93639	A	CONTIG_18:93200
t81	t81_d1_C8	ERS16314775	contig_20	76021	A	CONTIG_20:78289
t81	t81_d1_C8	ERS16314775	contig_20	78289	C	CONTIG_20:76021
t84	t84_d1_F9	ERS16314828	contig_3	21814	C	CONTIG_3:30979
t84	t84_d1_F9	ERS16314828	contig_3	30979	C	CONTIG_3:21814
t85	t85_d1_B9	ERS16314837	contig_27	38375	G	CONTIG_27:38419
t91	t91_d1_F10	ERS16314937	contig_1	495040	C	CONTIG_1:536603
t91	t91_d1_F10	ERS16314937	contig_1	536603	T	CONTIG_1:495040
t91	t91_d1_F10	ERS16314937	contig_4	305065	G	CONTIG_4:305226
t91	t91_d1_F10	ERS16314937	contig_4	305226	G	CONTIG_4:305065
t93	t93_d1_A8	ERS16314964	contig_3	402348	G	CONTIG_3:404267
t93	t93_d1_A8	ERS16314964	contig_3	404267	A	CONTIG_3:402348
t93	t93_d1_A8	ERS16314964	contig_7	249116	T	CONTIG_11:171752
t9	t9_d1_H12	ERS16315088	contig_13	74113	C	CONTIG_21:30354
t9	t9_d1_H12	ERS16315088	contig_21	30354	A	CONTIG_13:74113
