# Supplementary material for: Global genomic diversity of Pseudomonas aeruginosa in bronchiectasis
Source: J Infect. Author manuscript; Available in PMC 2026 Feb 28. (PMC7618805; doi:10.1016/j.jinf.2024.106275)
Supplement: Table S7 [file EMS212666-supplement-Table_S7.xls]

## Sheet: t154_d1_E9
Island start	Island end	Length	Method	Gene name	Gene ID	Locus	Gene start	Gene end	Strand	Product	External Annotations
231372	236310	4938	Predicted by at least one method			t154_d1_E9_16665	231372	232958	-1	DUF2875 domain-containing protein
231372	236310	4938	Predicted by at least one method			t154_d1_E9_16660	232958	235114	-1	DUF3274 domain-containing protein
231372	236310	4938	Predicted by at least one method			t154_d1_E9_16655	235111	235608	-1	hypothetical protein
231372	236310	4938	Predicted by at least one method			t154_d1_E9_16650	235612	236310	-1	type VI secretion system tip protein VgrG
642157	654171	12014	Predicted by at least one method		rri1	t154_d1_E9_05765	642157	642927	1	hydrolase Nlp/P60
642157	654171	12014	Predicted by at least one method			t154_d1_E9_05770	642982	643584	1	phage tail protein
642157	654171	12014	Predicted by at least one method			t154_d1_E9_05775	643643	647296	1	phage tail protein
642157	654171	12014	Predicted by at least one method			t154_d1_E9_05780	647565	648269	1	hypothetical protein
642157	654171	12014	Predicted by at least one method			t154_d1_E9_05785	648282	649334	1	phage tail protein
642157	654171	12014	Predicted by at least one method			t154_d1_E9_05790	649334	649636	1	hypothetical protein
642157	654171	12014	Predicted by at least one method			t154_d1_E9_05795	649633	649863	1	hypothetical protein
642157	654171	12014	Predicted by at least one method		trpG	t154_d1_E9_05800	650282	650887	1	aminodeoxychorismate/anthranilate synthase component II
642157	654171	12014	Predicted by at least one method		trpD	t154_d1_E9_05805	650889	651935	1	Anthranilate phosphoribosyltransferase
642157	654171	12014	Predicted by at least one method		trpC	t154_d1_E9_05810	651935	652771	1	indole-3-glycerol phosphate synthase TrpC
642157	654171	12014	Predicted by at least one method		vfr	t154_d1_E9_05815	652833	653477	-1	cAMP-regulatory protein
642157	654171	12014	Predicted by at least one method		yhfA	t154_d1_E9_05820	653749	654171	1	OsmC family protein
990428	994593	4165	Predicted by at least one method		queC	t154_d1_E9_06730	990428	991102	1	7-cyano-7-deazaguanine synthase QueC
990428	994593	4165	Predicted by at least one method		fadM	t154_d1_E9_06740	991595	991999	1	acyl-CoA thioesterase
990428	994593	4165	Predicted by at least one method			t154_d1_E9_06745	992120	992680	-1	hypothetical protein
990428	994593	4165	Predicted by at least one method		yjhB	t154_d1_E9_06750	993066	993770	-1	DNA mismatch repair protein MutT
990428	994593	4165	Predicted by at least one method			t154_d1_E9_06755	993952	994593	-1	hypothetical protein
996594	1001825	5231	Predicted by at least one method		fimD	t154_d1_E9_06770	996594	999113	1	usher CupC3
996594	1001825	5231	Predicted by at least one method		adaB	t154_d1_E9_06775	999193	999714	-1	methylated-DNA--[protein]-cysteine S-methyltransferase
996594	1001825	5231	Predicted by at least one method		pqsA	t154_d1_E9_06780	1000272	1001825	1	anthranilate--CoA ligase
996594	1001825	5231	Predicted by at least one method		pqsB	t154_d1_E9_06785	1001819	1002670	1	2-heptyl-4(1H)-quinolone synthase subunit PqsB
1168143	1182946	14803	Predicted by at least one method			t154_d1_E9_07610	1168143	1168922	-1	R2K-3 domain-containing protein
1168143	1182946	14803	Predicted by at least one method			t154_d1_E9_07615	1168950	1169318	-1	DUF2195 domain-containing protein
1168143	1182946	14803	Predicted by at least one method			t154_d1_E9_07620	1169816	1171591	1	Pyocin-S1
1168143	1182946	14803	Predicted by at least one method			t154_d1_E9_07625	1172193	1172747	-1	phage antirepressor
1168143	1182946	14803	Predicted by at least one method			t154_d1_E9_27575	1174497	1176983	-1	AAA domain-containing protein
1168143	1182946	14803	Predicted by at least one method		nrdB	t154_d1_E9_27570	1177100	1178347	-1	ribonucleotide-diphosphate reductase subunit beta
1168143	1182946	14803	Predicted by at least one method		nrdD	t154_d1_E9_27565	1178612	1181503	-1	ribonucleoside-diphosphate reductase subunit alpha
1168143	1182946	14803	Predicted by at least one method		ompR	t154_d1_E9_27560	1182236	1182946	1	DNA-binding response regulator
1405458	1410028	4570	Predicted by at least one method		yHI9	t154_d1_E9_19590	1405458	1406294	-1	phenazine biosynthesis protein PhzF
1405458	1410028	4570	Predicted by at least one method			t154_d1_E9_19595	1406593	1407237	-1	TetR family transcriptional regulator
1405458	1410028	4570	Predicted by at least one method			t154_d1_E9_19600	1407349	1408242	1	NAD(P)/FAD-dependent oxidoreductase
1405458	1410028	4570	Predicted by at least one method		sTE14	t154_d1_E9_19605	1408264	1408737	1	isoprenylcysteine carboxyl methyltransferase
1405458	1410028	4570	Predicted by at least one method			t154_d1_E9_19610	1409222	1410028	-1	short-chain dehydrogenase/reductase
1981824	1986610	4786	Predicted by at least one method		qscR	t154_d1_E9_27355	1981824	1982537	1	quorum-sensing transcriptional repressor QscR
1981824	1986610	4786	Predicted by at least one method			t154_d1_E9_28075	1984274	1984507	1	Putative phenazine biosynthesis protein
1981824	1986610	4786	Predicted by at least one method			t154_d1_E9_22950	1985999	1986610	1	hypothetical protein
1981824	1986610	4786	Predicted by at least one method		hinT	t154_d1_E9_22955	1986429	1986965	-1	HIT family protein
2019607	2030971	11364	Predicted by at least one method		pAS	t154_d1_E9_23085	2019607	2020902	1	Methyl-accepting chemotaxis protein (MCP) signalling domain-containing protein
2019607	2030971	11364	Predicted by at least one method			t154_d1_E9_23090	2021320	2021700	1	DUF4354 domain-containing protein
2019607	2030971	11364	Predicted by at least one method			t154_d1_E9_23095	2022105	2022518	1	Transposase InsH for insertion sequence element IS5Y
2019607	2030971	11364	Predicted by at least one method			t154_d1_E9_23100	2022594	2022758	1	transposase
2019607	2030971	11364	Predicted by at least one method			t154_d1_E9_23105	2023385	2024239	-1	hypothetical protein
2019607	2030971	11364	Predicted by at least one method			t154_d1_E9_23110	2024375	2025679	-1	hypothetical protein
2019607	2030971	11364	Predicted by at least one method		katE	t154_d1_E9_23115	2026056	2027195	-1	catalase
2019607	2030971	11364	Predicted by at least one method			t154_d1_E9_23120	2027375	2029270	-1	Cytochrome c domain-containing protein
2019607	2030971	11364	Predicted by at least one method			t154_d1_E9_23125	2029582	2029716	-1	hypothetical protein
2019607	2030971	11364	Predicted by at least one method		rimI	t154_d1_E9_23130	2029874	2030971	-1	ribosomal-protein-alanine acetyltransferase
2210854	2217900	7046	Predicted by at least one method		aes	t154_d1_E9_15090	2209913	2210869	1	alpha/beta hydrolase
2210854	2217900	7046	Predicted by at least one method		yqjQ	t154_d1_E9_15095	2210854	2211609	1	SDR family oxidoreductase
2210854	2217900	7046	Predicted by at least one method		mdrR2	t154_d1_E9_15100	2211830	2213263	-1	transcriptional regulator MdrR2
2210854	2217900	7046	Predicted by at least one method		rhaT	t154_d1_E9_15105	2213396	2214286	1	EamA family transporter
2210854	2217900	7046	Predicted by at least one method		rri1	t154_d1_E9_15110	2214288	2214746	1	sulfurylase
2210854	2217900	7046	Predicted by at least one method		pspE	t154_d1_E9_15115	2214769	2216187	1	molybdenum cofactor biosynthesis protein MoeB
2210854	2217900	7046	Predicted by at least one method		cysK	t154_d1_E9_15120	2216206	2217123	1	cysteine synthase
2210854	2217900	7046	Predicted by at least one method		cysE	t154_d1_E9_15125	2217181	2217900	1	serine acetyltransferase
2210854	2217900	7046	Predicted by at least one method		alaX	t154_d1_E9_15130	2217897	2218631	1	Ala-tRNA(Pro) hydrolase
2358874	2365002	6128	Predicted by at least one method			t154_d1_E9_23415	2358874	2359749	-1	alpha/beta hydrolase
2358874	2365002	6128	Predicted by at least one method			t154_d1_E9_23420	2359746	2361272	-1	FAD-containing monooxygenase EthA
2358874	2365002	6128	Predicted by at least one method			t154_d1_E9_23425	2361656	2362237	-1	TetR family transcriptional regulator
2358874	2365002	6128	Predicted by at least one method			t154_d1_E9_23430	2362686	2363573	1	phytanoyl-CoA dioxygenase
2358874	2365002	6128	Predicted by at least one method			t154_d1_E9_23435	2363635	2365002	1	FAD-dependent oxidoreductase
2571844	2578426	6582	Predicted by at least one method			t154_d1_E9_27680	2571844	2573421	-1	hypothetical protein
2571844	2578426	6582	Predicted by at least one method			t154_d1_E9_27685	2577716	2578426	-1	hypothetical protein
2820353	2827456	7103	Predicted by at least one method			t154_d1_E9_10910	2820353	2821393	1	Putative lipoprotein
2820353	2827456	7103	Predicted by at least one method		proQ	t154_d1_E9_10920	2822149	2822682	-1	ProQ activator of osmoprotectant transporter prop
2820353	2827456	7103	Predicted by at least one method		hisJ	t154_d1_E9_10925	2822773	2825658	-1	two-component system sensor histidine kinase/response regulator
2820353	2827456	7103	Predicted by at least one method			t154_d1_E9_10930	2826401	2827456	1	Fimbrial protein
2852839	2867060	14221	Predicted by at least one method			t154_d1_E9_11040	2852839	2854476	-1	halogenase
2852839	2867060	14221	Predicted by at least one method			t154_d1_E9_11045	2854532	2859751	-1	polyketide synthase
2852839	2867060	14221	Predicted by at least one method			t154_d1_E9_11050	2859795	2867060	-1	polyketide synthase
2868458	2873031	4573	Predicted by at least one method			t154_d1_E9_11060	2868458	2868724	-1	peptidyl carrier protein PltL
2868458	2873031	4573	Predicted by at least one method			t154_d1_E9_11065	2869377	2870345	1	LysR family transcriptional regulator
2868458	2873031	4573	Predicted by at least one method			t154_d1_E9_11070	2870404	2871918	1	halogenase
2868458	2873031	4573	Predicted by at least one method			t154_d1_E9_11075	2871982	2873031	-1	type III polyketide synthase
2954754	2963588	8834	Predicted by at least one method			t154_d1_E9_11470	2954754	2955071	-1	Transmembrane protein
2954754	2963588	8834	Predicted by at least one method			t154_d1_E9_11475	2955314	2955898	-1	Type II secretion system (T2SS), protein M subtype b
2954754	2963588	8834	Predicted by at least one method			t154_d1_E9_11480	2955898	2956341	-1	hypothetical protein
2954754	2963588	8834	Predicted by at least one method		pulK	t154_d1_E9_11485	2956928	2958007	-1	Type II secretion system (T2SS), protein K
2954754	2963588	8834	Predicted by at least one method		pulG	t154_d1_E9_11490	2957997	2958587	-1	type II secretion system protein
2954754	2963588	8834	Predicted by at least one method		pulJ	t154_d1_E9_11495	2958584	2959009	-1	type II secretion system protein
2954754	2963588	8834	Predicted by at least one method			t154_d1_E9_11500	2959009	2959446	-1	type II secretion system protein
2954754	2963588	8834	Predicted by at least one method		gspG	t154_d1_E9_11505	2959388	2959822	-1	type II secretion system major pseudopilin GspG
2954754	2963588	8834	Predicted by at least one method		pulF	t154_d1_E9_11510	2959876	2961063	-1	type II secretion system F family protein
2954754	2963588	8834	Predicted by at least one method		pulE	t154_d1_E9_11515	2961068	2962795	-1	type II secretion system protein
2954754	2963588	8834	Predicted by at least one method		tagG	t154_d1_E9_11520	2962785	2963588	-1	ABC transporter permease
4086936	4099169	12233	Predicted by at least one method		cls	t154_d1_E9_01250	4086936	4087628	-1	nuclease
4086936	4099169	12233	Predicted by at least one method		smc	t154_d1_E9_01245	4087647	4092887	-1	AAA family ATPase
4086936	4099169	12233	Predicted by at least one method			t154_d1_E9_01240	4093037	4095103	-1	Flotillin family protein
4086936	4099169	12233	Predicted by at least one method			t154_d1_E9_01235	4095139	4095780	-1	DUF1449 domain-containing protein
4086936	4099169	12233	Predicted by at least one method			t154_d1_E9_01230	4095836	4096531	-1	phage shock protein A
4086936	4099169	12233	Predicted by at least one method		yjfI	t154_d1_E9_01225	4096546	4097166	-1	DUF2170 domain-containing protein
4086936	4099169	12233	Predicted by at least one method		caiB	t154_d1_E9_01220	4097501	4098700	1	formyl-CoA transferase
4086936	4099169	12233	Predicted by at least one method			t154_d1_E9_01215	4098885	4099169	-1	DUF3509 domain-containing protein
4139422	4145972	6550	Predicted by at least one method			t154_d1_E9_01035	4139422	4140417	-1	NADP-dependent oxidoreductase
4139422	4145972	6550	Predicted by at least one method			t154_d1_E9_01030	4140608	4141522	1	AraC family transcriptional regulator
4139422	4145972	6550	Predicted by at least one method			t154_d1_E9_01025	4141574	4142722	-1	MFS domain-containing protein
4139422	4145972	6550	Predicted by at least one method			t154_d1_E9_01020	4142793	4143755	-1	oxidoreductase
4139422	4145972	6550	Predicted by at least one method			t154_d1_E9_01015	4144395	4145972	-1	hypothetical protein
4367750	4374200	6450	Predicted by at least one method			t154_d1_E9_00010	4367750	4369213	1	zinc chelation protein SecC
4367750	4374200	6450	Predicted by at least one method			t154_d1_E9_00005	4369830	4371014	1	DUF4238 domain-containing protein
4367750	4374200	6450	Predicted by at least one method			t154_d1_E9_25370	4373769	4374200	-1	phenylacetic acid degradation protein PaaI
4706012	4710532	4520	Predicted by at least one method			t154_d1_E9_27900	4706012	4706389	1	hypothetical protein
4706012	4710532	4520	Predicted by at least one method			t154_d1_E9_28035	4708138	4708842	-1	sporulation protein
4706012	4710532	4520	Predicted by at least one method		coaX	t154_d1_E9_28030	4708851	4709597	-1	pantothenate kinase
4706012	4710532	4520	Predicted by at least one method		birA	t154_d1_E9_28025	4709594	4710532	-1	bifunctional biotin--[acetyl-CoA-carboxylase] ligase/biotin operon repressor BirA
5571753	5597851	26098	Predicted by at least one method			t154_d1_E9_12320	5571753	5572217	1	head completion/stabilization protein
5571753	5597851	26098	Predicted by at least one method			t154_d1_E9_12315	5572217	5572426	1	phage tail protein
5571753	5597851	26098	Predicted by at least one method			t154_d1_E9_12310	5572493	5572816	1	phage holin, lambda family
5571753	5597851	26098	Predicted by at least one method			t154_d1_E9_12305	5572813	5573652	1	N-acetylmuramidase family protein
5571753	5597851	26098	Predicted by at least one method			t154_d1_E9_12300	5573670	5573912	-1	hypothetical protein
5571753	5597851	26098	Predicted by at least one method		lysC	t154_d1_E9_12295	5573938	5574204	1	Rz1-like lysis system protein LysC
5571753	5597851	26098	Predicted by at least one method			t154_d1_E9_12290	5574201	5574728	1	phage tail protein
5571753	5597851	26098	Predicted by at least one method			t154_d1_E9_12285	5574721	5575170	1	phage virion morphogenesis protein
5571753	5597851	26098	Predicted by at least one method			t154_d1_E9_12280	5575244	5575810	1	phage baseplate assembly protein V
5571753	5597851	26098	Predicted by at least one method			t154_d1_E9_12275	5575807	5576160	1	GPW/gp25 family protein
5571753	5597851	26098	Predicted by at least one method			t154_d1_E9_12270	5576157	5577068	1	baseplate J/gp47 family protein
5571753	5597851	26098	Predicted by at least one method			t154_d1_E9_12265	5577068	5577604	1	phage tail protein I
5571753	5597851	26098	Predicted by at least one method			t154_d1_E9_12260	5577606	5579558	1	phage tail protein
5571753	5597851	26098	Predicted by at least one method			t154_d1_E9_12255	5579572	5580033	1	phage tail assembly chaperone
5571753	5597851	26098	Predicted by at least one method			t154_d1_E9_12250	5580121	5581293	1	phage tail sheath protein
5571753	5597851	26098	Predicted by at least one method			t154_d1_E9_12245	5581342	5581857	1	phage major tail tube protein
5571753	5597851	26098	Predicted by at least one method			t154_d1_E9_12240	5581934	5582260	1	phage tail assembly protein
5571753	5597851	26098	Predicted by at least one method			t154_d1_E9_12235	5582269	5582391	1	Acetyltransferase
5571753	5597851	26098	Predicted by at least one method			t154_d1_E9_12230	5582381	5584969	1	phage tail tape measure protein
5571753	5597851	26098	Predicted by at least one method			t154_d1_E9_12225	5584974	5585417	1	phage tail protein
5571753	5597851	26098	Predicted by at least one method			t154_d1_E9_12220	5585414	5586673	1	phage late control D family protein
5571753	5597851	26098	Predicted by at least one method			t154_d1_E9_12215	5586743	5587594	-1	DNA adenine methylase
5571753	5597851	26098	Predicted by at least one method			t154_d1_E9_12210	5587602	5589026	-1	hypothetical protein
5571753	5597851	26098	Predicted by at least one method			t154_d1_E9_12205	5589167	5589583	-1	DNA-binding protein
5571753	5597851	26098	Predicted by at least one method			t154_d1_E9_12200	5589672	5589902	1	hypothetical protein
5571753	5597851	26098	Predicted by at least one method			t154_d1_E9_12195	5589932	5590438	1	hypothetical protein
5571753	5597851	26098	Predicted by at least one method			t154_d1_E9_12190	5590435	5590713	1	transcriptional regulator
5571753	5597851	26098	Predicted by at least one method			t154_d1_E9_12185	5590710	5591069	1	hypothetical protein
5571753	5597851	26098	Predicted by at least one method			t154_d1_E9_12180	5591137	5591370	1	hypothetical protein
5571753	5597851	26098	Predicted by at least one method			t154_d1_E9_12175	5591383	5594106	1	bifunctional DNA primase/helicase
5571753	5597851	26098	Predicted by at least one method			t154_d1_E9_12170	5594160	5594300	1	hypothetical protein
5571753	5597851	26098	Predicted by at least one method			t154_d1_E9_12165	5594353	5594625	1	hypothetical protein
5571753	5597851	26098	Predicted by at least one method			t154_d1_E9_12160	5594686	5595273	1	hypothetical protein
5571753	5597851	26098	Predicted by at least one method			t154_d1_E9_12155	5595270	5595620	1	hypothetical protein
5571753	5597851	26098	Predicted by at least one method			t154_d1_E9_12150	5595690	5595932	1	hypothetical protein
5571753	5597851	26098	Predicted by at least one method			t154_d1_E9_12145	5595922	5597652	1	DNA cytosine methyltransferase
5571753	5597851	26098	Predicted by at least one method			t154_d1_E9_12140	5597645	5597851	1	hypothetical protein
5716201	5720851	4650	Predicted by at least one method			t154_d1_E9_11580	5716201	5717058	-1	hypothetical protein
5716201	5720851	4650	Predicted by at least one method			t154_d1_E9_11575	5717327	5720851	-1	VasX toxin N-terminal region
5716201	5720851	4650	Predicted by at least one method			t154_d1_E9_11570	5720848	5721729	-1	DUF4123 domain-containing protein
5939410	5948306	8896	Predicted by at least one method			t154_d1_E9_13505	5939410	5939703	1	Holliday junction resolvase
5939410	5948306	8896	Predicted by at least one method			t154_d1_E9_13500	5939732	5940067	1	DUF2388 domain-containing protein
5939410	5948306	8896	Predicted by at least one method			t154_d1_E9_13495	5940064	5942022	1	DUF4105 domain-containing protein
5939410	5948306	8896	Predicted by at least one method			t154_d1_E9_13490	5942130	5942549	-1	aldehyde-activating protein
5939410	5948306	8896	Predicted by at least one method		yfdV	t154_d1_E9_13485	5942617	5943561	1	transporter
5939410	5948306	8896	Predicted by at least one method			t154_d1_E9_13480	5943558	5943920	1	DUF2388 domain-containing protein
5939410	5948306	8896	Predicted by at least one method		citM	t154_d1_E9_13475	5944207	5945511	1	citrate transporter
5939410	5948306	8896	Predicted by at least one method		terC	t154_d1_E9_13470	5945532	5946296	1	Integral membrane protein TerC family
5939410	5948306	8896	Predicted by at least one method		prfH	t154_d1_E9_13465	5946302	5946916	-1	peptide chain release factor H
5939410	5948306	8896	Predicted by at least one method		rtcB	t154_d1_E9_13460	5946913	5948052	-1	RNA ligase RtcB family protein
5939410	5948306	8896	Predicted by at least one method			t154_d1_E9_13455	5948265	5948306	-1	Leader peptide
6108311	6116786	8475	Predicted by at least one method			t154_d1_E9_28085	6108311	6108733	-1	hypothetical protein
6108311	6116786	8475	Predicted by at least one method			t154_d1_E9_28080	6116463	6116786	1	hypothetical protein

## Sheet: t117_d1_B12
Island start	Island end	Length	Method	Gene name	Gene ID	Locus	Gene start	Gene end	Strand	Product	External Annotations
242681	247619	4938	Predicted by at least one method			t117_d1_B12_19445	242681	244267	-1	DUF2875 domain-containing protein
242681	247619	4938	Predicted by at least one method			t117_d1_B12_19450	244267	246423	-1	DUF3274 domain-containing protein
242681	247619	4938	Predicted by at least one method			t117_d1_B12_19455	246420	246917	-1	hypothetical protein
242681	247619	4938	Predicted by at least one method			t117_d1_B12_19460	246921	247619	-1	type VI secretion system tip protein VgrG
579958	586506	6548	Predicted by at least one method			t117_d1_B12_08950	579958	580620	1	hypothetical protein
579958	586506	6548	Predicted by at least one method			t117_d1_B12_08955	580674	581318	-1	Nmad2 domain-containing protein
579958	586506	6548	Predicted by at least one method			t117_d1_B12_08960	581853	582971	-1	putative DNA base hypermodification protein
579958	586506	6548	Predicted by at least one method			t117_d1_B12_08965	583718	584506	-1	deoxycytidine triphosphate deaminase
579958	586506	6548	Predicted by at least one method			t117_d1_B12_08970	585385	586506	-1	DUF4172 domain-containing protein
636189	640552	4363	Predicted by at least one method			t117_d1_B12_25235	636189	636260	1	V'R2 protein
636189	640552	4363	Predicted by at least one method			t117_d1_B12_25230	636257	636583	1	phage baseplate protein
636189	640552	4363	Predicted by at least one method			t117_d1_B12_25225	636580	637467	1	baseplate assembly protein
636189	640552	4363	Predicted by at least one method		gpI	t117_d1_B12_25220	637460	637993	1	phage tail protein I
636189	640552	4363	Predicted by at least one method			t117_d1_B12_25215	637995	640103	1	phage tail protein
636189	640552	4363	Predicted by at least one method			t117_d1_B12_25210	640112	640552	1	phage tail protein
725177	729595	4418	Predicted by at least one method			t117_d1_B12_26440	725177	727321	-1	hypothetical protein
725177	729595	4418	Predicted by at least one method			t117_d1_B12_26435	727324	727983	-1	hypothetical protein
725177	729595	4418	Predicted by at least one method			t117_d1_B12_26430	728248	728940	-1	hypothetical protein
725177	729595	4418	Predicted by at least one method			t117_d1_B12_26425	729380	729595	1	DNA-binding protein
725177	729595	4418	Predicted by at least one method			t117_d1_B12_26420	729592	730266	1	Arc family DNA-binding protein
733980	738589	4609	Predicted by at least one method		zot	t117_d1_B12_28890	733980	735254	1	Zona occludens toxin, putative ATPase
733980	738589	4609	Predicted by at least one method			t117_d1_B12_28895	735251	735352	1	hypothetical protein
733980	738589	4609	Predicted by at least one method			t117_d1_B12_10250	737163	737606	1	Uncharacterized protein ORF430
733980	738589	4609	Predicted by at least one method		xerD	t117_d1_B12_10255	737606	738589	1	integrase
842255	846575	4320	Predicted by at least one method			t117_d1_B12_10765	842255	842893	-1	hypothetical protein
842255	846575	4320	Predicted by at least one method			t117_d1_B12_10770	843512	845302	-1	AAA-23 domain-containing protein
842255	846575	4320	Predicted by at least one method			t117_d1_B12_10775	845955	846230	-1	XRE family transcriptional regulator
842255	846575	4320	Predicted by at least one method			t117_d1_B12_10780	846351	846575	1	DNA-binding protein
842255	846575	4320	Predicted by at least one method			t117_d1_B12_10785	846572	846787	1	hypothetical protein
1004448	1026592	22144	Predicted by at least one method		tolA	t117_d1_B12_11585	1004448	1005515	1	cell envelope integrity protein TolA
1004448	1026592	22144	Predicted by at least one method		tolB	t117_d1_B12_11590	1005512	1006810	1	Tol-Pal system beta propeller repeat protein TolB
1004448	1026592	22144	Predicted by at least one method		pal	t117_d1_B12_11595	1006863	1007369	1	peptidoglycan-associated lipoprotein Pal
1004448	1026592	22144	Predicted by at least one method		ybgF	t117_d1_B12_11600	1007379	1008203	1	tol-pal system protein YbgF
1004448	1026592	22144	Predicted by at least one method		queE	t117_d1_B12_11605	1008423	1009070	1	7-carboxy-7-deazaguanine synthase QueE
1004448	1026592	22144	Predicted by at least one method		queC	t117_d1_B12_11610	1009086	1009760	1	7-cyano-7-deazaguanine synthase QueC
1004448	1026592	22144	Predicted by at least one method			t117_d1_B12_28990	1012116	1013612	-1	pyocin S5
1004448	1026592	22144	Predicted by at least one method		tnp-ISPa32	t117_d1_B12_28995	1013988	1014251	1	IS3 family ISPa32 transposase
1004448	1026592	22144	Predicted by at least one method			t117_d1_B12_18635	1015411	1015926	1	IS3 family transposase
1004448	1026592	22144	Predicted by at least one method		fadM	t117_d1_B12_18630	1016364	1016768	1	acyl-CoA thioesterase
1004448	1026592	22144	Predicted by at least one method			t117_d1_B12_18625	1016889	1017449	-1	hypothetical protein
1004448	1026592	22144	Predicted by at least one method		yjhB	t117_d1_B12_18620	1017834	1018538	-1	DNA mismatch repair protein MutT
1004448	1026592	22144	Predicted by at least one method			t117_d1_B12_18615	1018720	1019361	-1	hypothetical protein
1004448	1026592	22144	Predicted by at least one method		fimA	t117_d1_B12_18610	1019878	1020489	1	type 1 fimbrial protein
1004448	1026592	22144	Predicted by at least one method			t117_d1_B12_18605	1020547	1021260	1	molecular chaperone
1004448	1026592	22144	Predicted by at least one method		fimD	t117_d1_B12_18600	1021361	1023880	1	usher CupC3
1004448	1026592	22144	Predicted by at least one method		adaB	t117_d1_B12_18595	1023960	1024481	-1	methylated-DNA--[protein]-cysteine S-methyltransferase
1004448	1026592	22144	Predicted by at least one method		pqsA	t117_d1_B12_18590	1025039	1026592	1	anthranilate--CoA ligase
1004448	1026592	22144	Predicted by at least one method		pqsB	t117_d1_B12_18585	1026586	1027437	1	2-heptyl-4(1H)-quinolone synthase subunit PqsB
1009086	1019361	10275	Predicted by at least one method		queC	t117_d1_B12_11610	1009086	1009760	1	7-cyano-7-deazaguanine synthase QueC
1009086	1019361	10275	Predicted by at least one method			t117_d1_B12_28990	1012116	1013612	-1	pyocin S5
1009086	1019361	10275	Predicted by at least one method		tnp-ISPa32	t117_d1_B12_28995	1013988	1014251	1	IS3 family ISPa32 transposase
1009086	1019361	10275	Predicted by at least one method			t117_d1_B12_18635	1015411	1015926	1	IS3 family transposase
1009086	1019361	10275	Predicted by at least one method		fadM	t117_d1_B12_18630	1016364	1016768	1	acyl-CoA thioesterase
1009086	1019361	10275	Predicted by at least one method			t117_d1_B12_18625	1016889	1017449	-1	hypothetical protein
1009086	1019361	10275	Predicted by at least one method		yjhB	t117_d1_B12_18620	1017834	1018538	-1	DNA mismatch repair protein MutT
1009086	1019361	10275	Predicted by at least one method			t117_d1_B12_18615	1018720	1019361	-1	hypothetical protein
1080081	1105587	25506	Predicted by at least one method			t117_d1_B12_18315	1080081	1081127	1	tyrosine-type recombinase/integrase
1080081	1105587	25506	Predicted by at least one method			t117_d1_B12_18310	1081016	1081513	-1	hypothetical protein
1080081	1105587	25506	Predicted by at least one method			t117_d1_B12_18305	1081510	1082274	-1	KilA-N domain-containing protein
1080081	1105587	25506	Predicted by at least one method			t117_d1_B12_18300	1082366	1082572	-1	hypothetical protein
1080081	1105587	25506	Predicted by at least one method			t117_d1_B12_18295	1083617	1083763	-1	hypothetical protein
1080081	1105587	25506	Predicted by at least one method			t117_d1_B12_18290	1083763	1084584	-1	AntA domain-containing protein
1080081	1105587	25506	Predicted by at least one method			t117_d1_B12_18285	1085711	1088350	1	hypothetical protein
1080081	1105587	25506	Predicted by at least one method			t117_d1_B12_18280	1088463	1089053	-1	recombinase family protein
1080081	1105587	25506	Predicted by at least one method			t117_d1_B12_18270	1089750	1090700	1	hypothetical protein
1080081	1105587	25506	Predicted by at least one method		ampC	t117_d1_B12_18265	1090810	1091955	1	EstA family serine hydrolase
1080081	1105587	25506	Predicted by at least one method		ompA	t117_d1_B12_18260	1092161	1093042	1	OmpA family
1080081	1105587	25506	Predicted by at least one method		pdxH	t117_d1_B12_18255	1093141	1093788	1	pyridoxamine 5'-phosphate oxidase
1080081	1105587	25506	Predicted by at least one method		cdaR	t117_d1_B12_18250	1093796	1094908	1	CdaR family transcriptional regulator
1080081	1105587	25506	Predicted by at least one method		gntT	t117_d1_B12_18245	1095068	1096426	1	gluconate transporter
1080081	1105587	25506	Predicted by at least one method		glxK	t117_d1_B12_18240	1096468	1097613	1	glycerate kinase
1080081	1105587	25506	Predicted by at least one method			t117_d1_B12_18235	1097592	1097834	-1	30S ribosomal protein S3
1080081	1105587	25506	Predicted by at least one method		slyB	t117_d1_B12_18230	1098022	1098486	1	Glycine zipper 2TM domain-containing protein
1080081	1105587	25506	Predicted by at least one method		nha	t117_d1_B12_18225	1098815	1101616	1	monovalent cation/H+ antiporter subunit A
1080081	1105587	25506	Predicted by at least one method		mnhC	t117_d1_B12_18220	1101616	1101954	1	Na+/H+ antiporter subunit C
1080081	1105587	25506	Predicted by at least one method		hyfB	t117_d1_B12_18215	1101951	1103450	1	monovalent cation/H+ antiporter subunit D
1080081	1105587	25506	Predicted by at least one method		mnhE	t117_d1_B12_18210	1103447	1103971	1	Na+/H+ antiporter subunit E
1080081	1105587	25506	Predicted by at least one method		mnhF	t117_d1_B12_18205	1103956	1104225	1	K+/H+ antiporter subunit F
1080081	1105587	25506	Predicted by at least one method		mnhG	t117_d1_B12_18200	1104222	1104569	1	Na+/H+ antiporter subunit G
1080081	1105587	25506	Predicted by at least one method		rhaT	t117_d1_B12_18195	1104682	1105587	1	EamA family transporter
1083617	1089053	5436	Predicted by at least one method			t117_d1_B12_18295	1083617	1083763	-1	hypothetical protein
1083617	1089053	5436	Predicted by at least one method			t117_d1_B12_18290	1083763	1084584	-1	AntA domain-containing protein
1083617	1089053	5436	Predicted by at least one method			t117_d1_B12_18285	1085711	1088350	1	hypothetical protein
1083617	1089053	5436	Predicted by at least one method			t117_d1_B12_18280	1088463	1089053	-1	recombinase family protein
1200795	1216357	15562	Predicted by at least one method		toxA	t117_d1_B12_17715	1200795	1202711	-1	exotoxin A precursor
1200795	1216357	15562	Predicted by at least one method			t117_d1_B12_17710	1202961	1203329	-1	DUF2195 domain-containing protein
1200795	1216357	15562	Predicted by at least one method		pys2	t117_d1_B12_17705	1203805	1205874	1	Pyocin-S2
1200795	1216357	15562	Predicted by at least one method		imm2	t117_d1_B12_17700	1205876	1206139	1	Pyocin-S2 immunity protein
1200795	1216357	15562	Predicted by at least one method			t117_d1_B12_17695	1208143	1208697	-1	phage antirepressor
1200795	1216357	15562	Predicted by at least one method			t117_d1_B12_27175	1210149	1211726	-1	ATP-binding protein
1200795	1216357	15562	Predicted by at least one method		nrdB	t117_d1_B12_27170	1211955	1213202	-1	ribonucleotide-diphosphate reductase subunit beta
1200795	1216357	15562	Predicted by at least one method		nrdD	t117_d1_B12_27165	1213466	1216357	-1	ribonucleoside-diphosphate reductase subunit alpha
1202961	1211726	8765	Predicted by at least one method			t117_d1_B12_17710	1202961	1203329	-1	DUF2195 domain-containing protein
1202961	1211726	8765	Predicted by at least one method		pys2	t117_d1_B12_17705	1203805	1205874	1	Pyocin-S2
1202961	1211726	8765	Predicted by at least one method		imm2	t117_d1_B12_17700	1205876	1206139	1	Pyocin-S2 immunity protein
1202961	1211726	8765	Predicted by at least one method			t117_d1_B12_17695	1208143	1208697	-1	phage antirepressor
1202961	1211726	8765	Predicted by at least one method			t117_d1_B12_27175	1210149	1211726	-1	ATP-binding protein
1252012	1261466	9454	Predicted by at least one method		caiB	t117_d1_B12_27000	1252012	1253193	1	carnitine dehydratase
1252012	1261466	9454	Predicted by at least one method		sprT	t117_d1_B12_26995	1253195	1253692	-1	SprT family zinc-dependent metalloprotease
1252012	1261466	9454	Predicted by at least one method			t117_d1_B12_26990	1253860	1254459	-1	hypothetical protein
1252012	1261466	9454	Predicted by at least one method			t117_d1_B12_26985	1254618	1255211	-1	molecular chaperone DnaJ
1252012	1261466	9454	Predicted by at least one method			t117_d1_B12_26980	1256278	1257369	-1	hypothetical protein
1252012	1261466	9454	Predicted by at least one method			t117_d1_B12_26975	1257824	1258039	1	DNA-binding protein
1252012	1261466	9454	Predicted by at least one method			t117_d1_B12_26970	1258042	1258254	1	8-6 kDa protein
1252012	1261466	9454	Predicted by at least one method			t117_d1_B12_26965	1258258	1258548	1	10-9 kDa protein
1252012	1261466	9454	Predicted by at least one method			t117_d1_B12_12770	1260007	1260450	1	hypothetical protein
1252012	1261466	9454	Predicted by at least one method			t117_d1_B12_12765	1260450	1261466	1	integrase
1315349	1322907	7558	Predicted by at least one method		cas3	t117_d1_B12_12515	1315349	1318048	1	CRISPR-associated helicase/endonuclease Cas3
1315349	1322907	7558	Predicted by at least one method			t117_d1_B12_12510	1318256	1318417	1	hypothetical protein
1315349	1322907	7558	Predicted by at least one method		casA	t117_d1_B12_12505	1318410	1319978	1	type I-E CRISPR-associated protein Cse1/CasA
1315349	1322907	7558	Predicted by at least one method		casB	t117_d1_B12_12500	1319975	1320505	1	type I-E CRISPR-associated protein Cse2/CasB
1315349	1322907	7558	Predicted by at least one method		cas7e	t117_d1_B12_12495	1320515	1321657	1	type I-E CRISPR-associated protein Cas7/Cse4/CasC
1315349	1322907	7558	Predicted by at least one method		cas5e	t117_d1_B12_12490	1321659	1322321	1	type I-E CRISPR-associated protein Cas5/CasD
1315349	1322907	7558	Predicted by at least one method		cas6e	t117_d1_B12_12485	1322296	1322907	1	type I-E CRISPR-associated protein Cas6/Cse3/CasE
1504000	1510432	6432	Predicted by at least one method		pAAR	t117_d1_B12_11635	1504000	1504260	-1	PAAR domain-containing protein
1504000	1510432	6432	Predicted by at least one method			t117_d1_B12_11630	1504273	1505415	-1	Tli4-C domain-containing protein
1504000	1510432	6432	Predicted by at least one method			t117_d1_B12_11625	1505415	1507121	-1	PGAP1-like protein
1504000	1510432	6432	Predicted by at least one method			t117_d1_B12_11620	1507118	1507243	-1	hypothetical protein
1504000	1510432	6432	Predicted by at least one method			t117_d1_B12_29005	1509758	1510432	-1	hypothetical protein
2028796	2033481	4685	Predicted by at least one method		qscR	t117_d1_B12_28455	2028796	2029509	1	quorum-sensing transcriptional repressor QscR
2028796	2033481	4685	Predicted by at least one method		phzB	t117_d1_B12_29070	2031284	2031772	1	phenazine biosynthesis protein PhzB
2028796	2033481	4685	Predicted by at least one method			t117_d1_B12_24690	2032870	2033481	1	hypothetical protein
2028796	2033481	4685	Predicted by at least one method		hinT	t117_d1_B12_24685	2033300	2033836	-1	HIT family protein
2066509	2080453	13944	Predicted by at least one method		cutS	t117_d1_B12_24550	2066509	2067021	1	(2Fe-2S)-binding protein
2066509	2080453	13944	Predicted by at least one method		cutB	t117_d1_B12_24545	2067018	2068007	1	FAD-binding molybdopterin dehydrogenase
2066509	2080453	13944	Predicted by at least one method		coxL	t117_d1_B12_24540	2068004	2070208	1	aldehyde oxidase
2066509	2080453	13944	Predicted by at least one method			t117_d1_B12_24535	2070703	2071083	1	DUF4354 domain-containing protein
2066509	2080453	13944	Predicted by at least one method			t117_d1_B12_24530	2071678	2073273	-1	TIGR04141 family sporadically distributed protein
2066509	2080453	13944	Predicted by at least one method			t117_d1_B12_24525	2073790	2075361	1	Reverse transcriptase domain-containing protein
2066509	2080453	13944	Predicted by at least one method		katE	t117_d1_B12_24520	2075540	2076679	-1	catalase
2066509	2080453	13944	Predicted by at least one method			t117_d1_B12_24515	2076858	2078753	-1	Cytochrome c domain-containing protein
2066509	2080453	13944	Predicted by at least one method			t117_d1_B12_24510	2079064	2079198	-1	hypothetical protein
2066509	2080453	13944	Predicted by at least one method		rimI	t117_d1_B12_24505	2079356	2080453	-1	ribosomal-protein-alanine acetyltransferase
2260757	2264772	4015	Predicted by at least one method		aes	t117_d1_B12_17400	2259816	2260772	1	alpha/beta hydrolase
2260757	2264772	4015	Predicted by at least one method		yqjQ	t117_d1_B12_17395	2260757	2261512	1	SDR family oxidoreductase
2260757	2264772	4015	Predicted by at least one method		mdrR2	t117_d1_B12_17390	2261733	2263166	-1	transcriptional regulator MdrR2
2260757	2264772	4015	Predicted by at least one method		rhaT	t117_d1_B12_17385	2263299	2264189	1	EamA family transporter
2260757	2264772	4015	Predicted by at least one method			t117_d1_B12_17380	2264191	2264772	1	Ala-tRNA(Pro) hydrolase
2390989	2400588	9599	Predicted by at least one method			t117_d1_B12_25045	2390989	2391549	1	hypothetical protein
2390989	2400588	9599	Predicted by at least one method			t117_d1_B12_25040	2392824	2394218	1	ISNCY family transposase
2390989	2400588	9599	Predicted by at least one method			t117_d1_B12_25035	2394708	2395355	-1	DUF3218 domain-containing protein
2390989	2400588	9599	Predicted by at least one method			t117_d1_B12_25030	2395367	2396386	-1	pesticin domain-containing protein
2390989	2400588	9599	Predicted by at least one method			t117_d1_B12_25025	2396419	2397147	-1	hypothetical protein
2390989	2400588	9599	Predicted by at least one method			t117_d1_B12_25020	2397396	2397812	-1	hypothetical protein
2390989	2400588	9599	Predicted by at least one method		vqsM	t117_d1_B12_25015	2398391	2399368	-1	HTH-type transcriptional regulator VqsM
2390989	2400588	9599	Predicted by at least one method		ampC	t117_d1_B12_25010	2399377	2400588	-1	6-aminohexanoate hydrolase
2599948	2611632	11684	Predicted by at least one method		pvdF	t117_d1_B12_20765	2599948	2600775	-1	pyoverdine biosynthesis hydroxyornithine transformylase PvdF
2599948	2611632	11684	Predicted by at least one method			t117_d1_B12_20770	2601135	2602787	1	cyclic peptide transporter
2599948	2611632	11684	Predicted by at least one method			t117_d1_B12_20775	2603204	2605651	-1	TonB-dependent siderophore receptor
2599948	2611632	11684	Predicted by at least one method			t117_d1_B12_20780	2605828	2611632	-1	Amino acid adenylation domain-containing protein
2616727	2625579	8852	Predicted by at least one method			t117_d1_B12_26415	2616727	2616954	1	hypothetical protein
2616727	2625579	8852	Predicted by at least one method			t117_d1_B12_26410	2624626	2625579	1	NADPH-dependent ferric siderophore reductase
2694724	2701907	7183	Predicted by at least one method			t117_d1_B12_28590	2694724	2696229	1	RHS repeat protein
2694724	2701907	7183	Predicted by at least one method			t117_d1_B12_29000	2701302	2701907	1	CdiI
2848955	2855273	6318	Predicted by at least one method		mdaB	t117_d1_B12_16510	2848955	2849545	-1	NADPH quinone reductase MdaB
2848955	2855273	6318	Predicted by at least one method			t117_d1_B12_16515	2849969	2851009	1	Putative lipoprotein
2848955	2855273	6318	Predicted by at least one method		proQ	t117_d1_B12_16525	2851764	2852297	-1	ProQ activator of osmoprotectant transporter prop
2848955	2855273	6318	Predicted by at least one method		hisJ	t117_d1_B12_16530	2852388	2855273	-1	two-component system sensor histidine kinase/response regulator
2880657	2894878	14221	Predicted by at least one method			t117_d1_B12_16640	2880657	2882294	-1	halogenase
2880657	2894878	14221	Predicted by at least one method			t117_d1_B12_16645	2882350	2887569	-1	polyketide synthase
2880657	2894878	14221	Predicted by at least one method			t117_d1_B12_16650	2887613	2894878	-1	polyketide synthase
2896276	2900849	4573	Predicted by at least one method			t117_d1_B12_16660	2896276	2896542	-1	peptidyl carrier protein PltL
2896276	2900849	4573	Predicted by at least one method			t117_d1_B12_16665	2897195	2898163	1	LysR family transcriptional regulator
2896276	2900849	4573	Predicted by at least one method			t117_d1_B12_16670	2898222	2899736	1	halogenase
2896276	2900849	4573	Predicted by at least one method			t117_d1_B12_16675	2899800	2900849	-1	type III polyketide synthase
2912408	2924332	11924	Predicted by at least one method			t117_d1_B12_16735	2912408	2913052	1	hypothetical protein
2912408	2924332	11924	Predicted by at least one method			t117_d1_B12_16740	2913784	2914047	-1	hypothetical protein
2912408	2924332	11924	Predicted by at least one method			t117_d1_B12_16745	2914083	2914346	-1	hypothetical protein
2912408	2924332	11924	Predicted by at least one method			t117_d1_B12_16750	2914343	2914711	-1	hypothetical protein
2912408	2924332	11924	Predicted by at least one method			t117_d1_B12_16755	2914708	2915337	-1	glycoside hydrolase family 19
2912408	2924332	11924	Predicted by at least one method			t117_d1_B12_16760	2915757	2916302	-1	hypothetical protein
2912408	2924332	11924	Predicted by at least one method			t117_d1_B12_16765	2917098	2917670	-1	Putative bacterial toxin ydaT
2912408	2924332	11924	Predicted by at least one method			t117_d1_B12_16770	2918298	2918870	1	Cro/Cl family transcriptional regulator
2912408	2924332	11924	Predicted by at least one method			t117_d1_B12_16775	2919223	2919654	1	BRCT domain-containing protein
2912408	2924332	11924	Predicted by at least one method			t117_d1_B12_23910	2923679	2924332	1	Tyr recombinase domain-containing protein
2994843	3003677	8834	Predicted by at least one method			t117_d1_B12_23565	2994843	2995160	-1	Transmembrane protein
2994843	3003677	8834	Predicted by at least one method			t117_d1_B12_23560	2995403	2995987	-1	Type II secretion system (T2SS), protein M subtype b
2994843	3003677	8834	Predicted by at least one method			t117_d1_B12_23555	2995987	2996430	-1	hypothetical protein
2994843	3003677	8834	Predicted by at least one method		pulK	t117_d1_B12_23550	2997017	2998096	-1	type II secretion system protein GspK
2994843	3003677	8834	Predicted by at least one method		pulG	t117_d1_B12_23545	2998086	2998676	-1	type II secretion system protein
2994843	3003677	8834	Predicted by at least one method		pulJ	t117_d1_B12_23540	2998673	2999098	-1	type II secretion system protein
2994843	3003677	8834	Predicted by at least one method			t117_d1_B12_23535	2999098	2999535	-1	type II secretion system protein
2994843	3003677	8834	Predicted by at least one method		gspG	t117_d1_B12_23530	2999477	2999911	-1	type II secretion system major pseudopilin GspG
2994843	3003677	8834	Predicted by at least one method		pulF	t117_d1_B12_23525	2999965	3001152	-1	type II secretion system F family protein
2994843	3003677	8834	Predicted by at least one method		pulE	t117_d1_B12_23520	3001157	3002884	-1	type II secretion system protein
2994843	3003677	8834	Predicted by at least one method		tagG	t117_d1_B12_23515	3002874	3003677	-1	ABC transporter permease
3072352	3076986	4634	Predicted by at least one method			t117_d1_B12_03840	3072352	3074325	-1	DUF262 domain-containing protein
3072352	3076986	4634	Predicted by at least one method			t117_d1_B12_03845	3074318	3075727	-1	DUF262 domain-containing protein
3072352	3076986	4634	Predicted by at least one method			t117_d1_B12_03850	3075724	3076986	-1	restriction endonuclease subunit S
3072352	3076986	4634	Predicted by at least one method			t117_d1_B12_03855	3076977	3079460	-1	type I restriction-modification system subunit M
3525988	3532988	7000	Predicted by at least one method			t117_d1_B12_23175	3525988	3526284	-1	polysaccharide biosynthesis protein
3525988	3532988	7000	Predicted by at least one method			t117_d1_B12_23170	3526286	3527590	-1	hypothetical protein
3525988	3532988	7000	Predicted by at least one method			t117_d1_B12_23165	3527598	3528485	-1	Glycosyltransferase family 2 protein
3525988	3532988	7000	Predicted by at least one method			t117_d1_B12_23160	3528472	3529752	-1	hypothetical protein
3525988	3532988	7000	Predicted by at least one method			t117_d1_B12_23155	3529766	3530998	-1	Flippase
3525988	3532988	7000	Predicted by at least one method			t117_d1_B12_23150	3531097	3532131	-1	O-antigen chain length regulator
3525988	3532988	7000	Predicted by at least one method		ihfB	t117_d1_B12_23145	3532707	3532988	-1	integration host factor subunit beta
4136384	4148618	12234	Predicted by at least one method		cls	t117_d1_B12_02300	4136384	4137076	-1	nuclease
4136384	4148618	12234	Predicted by at least one method		smc	t117_d1_B12_02305	4137095	4142335	-1	AAA family ATPase
4136384	4148618	12234	Predicted by at least one method			t117_d1_B12_02310	4142485	4144551	-1	Flotillin family protein
4136384	4148618	12234	Predicted by at least one method			t117_d1_B12_02315	4144587	4145228	-1	DUF1449 domain-containing protein
4136384	4148618	12234	Predicted by at least one method			t117_d1_B12_02320	4145284	4145979	-1	phage shock protein A
4136384	4148618	12234	Predicted by at least one method		yjfI	t117_d1_B12_02325	4145994	4146614	-1	DUF2170 domain-containing protein
4136384	4148618	12234	Predicted by at least one method		caiB	t117_d1_B12_02330	4146949	4148148	1	formyl-CoA transferase
4136384	4148618	12234	Predicted by at least one method			t117_d1_B12_02335	4148334	4148618	-1	DUF3509 domain-containing protein
4188871	4193202	4331	Predicted by at least one method			t117_d1_B12_02515	4188871	4189866	-1	NADP-dependent oxidoreductase
4188871	4193202	4331	Predicted by at least one method			t117_d1_B12_02520	4190015	4190971	1	AraC family transcriptional regulator
4188871	4193202	4331	Predicted by at least one method			t117_d1_B12_02525	4191023	4192171	-1	MFS domain-containing protein
4188871	4193202	4331	Predicted by at least one method			t117_d1_B12_02530	4192240	4193202	-1	oxidoreductase
5675088	5679403	4315	Predicted by at least one method			t117_d1_B12_10245	5675088	5675729	-1	sel1 repeat family protein
5675088	5679403	4315	Predicted by at least one method			t117_d1_B12_29055	5676835	5677476	-1	sel1 repeat family protein
5675088	5679403	4315	Predicted by at least one method			t117_d1_B12_14950	5678585	5679403	-1	sel1 repeat family protein
5880698	5885169	4471	Predicted by at least one method			t117_d1_B12_15900	5880698	5881534	-1	hypothetical protein
5880698	5885169	4471	Predicted by at least one method			t117_d1_B12_15905	5881900	5885169	-1	hypothetical protein
5880698	5885169	4471	Predicted by at least one method			t117_d1_B12_15910	5885166	5885483	-1	hypothetical protein
6102603	6111238	8635	Predicted by at least one method			t117_d1_B12_14190	6102603	6102896	1	Holliday junction resolvase
6102603	6111238	8635	Predicted by at least one method			t117_d1_B12_14195	6102925	6103260	1	DUF2388 domain-containing protein
6102603	6111238	8635	Predicted by at least one method			t117_d1_B12_14200	6103257	6105215	1	DUF4105 domain-containing protein
6102603	6111238	8635	Predicted by at least one method			t117_d1_B12_14205	6105323	6105742	-1	aldehyde-activating protein
6102603	6111238	8635	Predicted by at least one method		yfdV	t117_d1_B12_14210	6105810	6106754	1	transporter
6102603	6111238	8635	Predicted by at least one method			t117_d1_B12_14215	6106751	6107113	1	DUF2388 domain-containing protein
6102603	6111238	8635	Predicted by at least one method		citM	t117_d1_B12_14220	6107393	6108697	1	citrate transporter
6102603	6111238	8635	Predicted by at least one method		terC	t117_d1_B12_14225	6108718	6109482	1	Integral membrane protein TerC family
6102603	6111238	8635	Predicted by at least one method		prfH	t117_d1_B12_14230	6109488	6110102	-1	peptide chain release factor H
6102603	6111238	8635	Predicted by at least one method		rtcB	t117_d1_B12_14235	6110099	6111238	-1	RNA ligase RtcB family protein
6275531	6284394	8863	Predicted by at least one method			t117_d1_B12_28245	6275531	6276406	-1	alpha/beta hydrolase
6275531	6284394	8863	Predicted by at least one method			t117_d1_B12_28250	6276403	6277929	-1	FAD-containing monooxygenase EthA
6275531	6284394	8863	Predicted by at least one method			t117_d1_B12_28255	6278313	6278894	-1	TetR family transcriptional regulator
6275531	6284394	8863	Predicted by at least one method			t117_d1_B12_28260	6279343	6280230	1	phytanoyl-CoA dioxygenase
6275531	6284394	8863	Predicted by at least one method			t117_d1_B12_28265	6280292	6281659	1	FAD-dependent oxidoreductase
6275531	6284394	8863	Predicted by at least one method			t117_d1_B12_28270	6281755	6282417	1	hypothetical protein
6275531	6284394	8863	Predicted by at least one method			t117_d1_B12_28275	6282970	6284394	1	DUF1329 domain-containing protein
6288486	6303576	15090	Predicted by at least one method			t117_d1_B12_28290	6288486	6289448	1	glycosyl hydrolase
6288486	6303576	15090	Predicted by at least one method		phyH	t117_d1_B12_28295	6289533	6290399	-1	phytanoyl-CoA dioxygenase
6288486	6303576	15090	Predicted by at least one method			t117_d1_B12_28300	6290694	6291893	1	DNA-binding transcriptional regulator, PucR family
6288486	6303576	15090	Predicted by at least one method		tnp-IS3	t117_d1_B12_28305	6292929	6293192	1	IS3 family transposase
6288486	6303576	15090	Predicted by at least one method			t117_d1_B12_29050	6294425	6294739	1	hypothetical protein
6288486	6303576	15090	Predicted by at least one method			t117_d1_B12_29060	6299790	6300131	-1	Phenazine biosynthesis protein PhzE
6288486	6303576	15090	Predicted by at least one method			t117_d1_B12_29045	6303016	6303576	1	Carrier domain-containing protein

## Sheet: t113_d1_E8
Island start	Island end	Length	Method	Gene name	Gene ID	Locus	Gene start	Gene end	Strand	Product	External Annotations
182011	193400	11389	Predicted by at least one method			t113_d1_E8_26820	182011	184290	1	AAA family ATPase
182011	193400	11389	Predicted by at least one method			t113_d1_E8_26825	184597	185655	1	condensin subunit MukF
182011	193400	11389	Predicted by at least one method			t113_d1_E8_26830	185652	186332	1	condensin subunit E
182011	193400	11389	Predicted by at least one method		mukB	t113_d1_E8_26835	186329	190753	1	chromosome partition protein MukB
182011	193400	11389	Predicted by at least one method			t113_d1_E8_26840	190753	191739	1	DUF2220 domain-containing protein
182011	193400	11389	Predicted by at least one method			t113_d1_E8_26845	191763	191993	-1	HTH cro/C1-type domain-containing protein
182011	193400	11389	Predicted by at least one method			t113_d1_E8_26850	192582	193400	1	hypothetical protein
203372	212304	8932	Predicted by at least one method			t113_d1_E8_26865	203372	203545	1	hypothetical protein
203372	212304	8932	Predicted by at least one method			t113_d1_E8_26870	204097	204702	1	DUF6088 domain-containing protein
203372	212304	8932	Predicted by at least one method			t113_d1_E8_26875	204825	205376	-1	hypothetical protein
203372	212304	8932	Predicted by at least one method			t113_d1_E8_26880	206499	208946	1	hypothetical protein
203372	212304	8932	Predicted by at least one method			t113_d1_E8_26885	208943	212074	1	Tyr recombinase domain-containing protein
203372	212304	8932	Predicted by at least one method		yozG	t113_d1_E8_26890	212092	212304	-1	XRE family transcriptional regulator
212092	242895	30803	Predicted by at least one method		yozG	t113_d1_E8_26890	212092	212304	-1	XRE family transcriptional regulator
212092	242895	30803	Predicted by at least one method			t113_d1_E8_26895	212452	212685	1	hypothetical protein
212092	242895	30803	Predicted by at least one method			t113_d1_E8_26900	212678	213838	1	integrase
212092	242895	30803	Predicted by at least one method			t113_d1_E8_26905	213850	214134	1	Seryl-tRNA synthetase
212092	242895	30803	Predicted by at least one method			t113_d1_E8_26910	214359	215840	1	AAA family ATPase
212092	242895	30803	Predicted by at least one method			t113_d1_E8_26915	215871	219272	1	DEAD/DEAH box helicase family protein
212092	242895	30803	Predicted by at least one method			t113_d1_E8_26920	219305	220888	1	N-6 DNA methylase
212092	242895	30803	Predicted by at least one method			t113_d1_E8_26925	220885	221994	1	restriction endonuclease subunit S
212092	242895	30803	Predicted by at least one method			t113_d1_E8_26930	222009	222113	1	hypothetical protein
212092	242895	30803	Predicted by at least one method			t113_d1_E8_26935	222214	223926	1	Dynamin-N domain-containing protein
212092	242895	30803	Predicted by at least one method			t113_d1_E8_26940	223948	226230	1	50S ribosome-binding GTPase
212092	242895	30803	Predicted by at least one method			t113_d1_E8_26945	226223	227917	1	Dynamin-N domain-containing protein
212092	242895	30803	Predicted by at least one method		gabD	t113_d1_E8_26955	229267	230718	1	NADP-dependent succinate-semialdehyde dehydrogenase
212092	242895	30803	Predicted by at least one method		gabT	t113_d1_E8_26960	230963	232243	1	4-aminobutyrate--2-oxoglutarate transaminase
212092	242895	30803	Predicted by at least one method		hDOD	t113_d1_E8_26965	232569	233768	1	histidine kinase
212092	242895	30803	Predicted by at least one method		aRO8	t113_d1_E8_26970	233939	235360	-1	PLP-dependent aminotransferase family protein
212092	242895	30803	Predicted by at least one method		yciW	t113_d1_E8_26975	235487	235924	1	alkylhydroperoxidase
212092	242895	30803	Predicted by at least one method		qdoI	t113_d1_E8_26980	235936	236343	1	cupin domain-containing protein
212092	242895	30803	Predicted by at least one method		ygiN	t113_d1_E8_26985	236377	236661	1	antibiotic biosynthesis monooxygenase
212092	242895	30803	Predicted by at least one method		lysR	t113_d1_E8_26990	236658	237590	-1	LysR family transcriptional regulator
212092	242895	30803	Predicted by at least one method		cynX	t113_d1_E8_26995	237640	238854	-1	MFS transporter
212092	242895	30803	Predicted by at least one method			t113_d1_E8_27000	239017	239787	-1	hypothetical protein
212092	242895	30803	Predicted by at least one method		crp	t113_d1_E8_27005	239896	240582	-1	Crp/Fnr family transcriptional regulator
212092	242895	30803	Predicted by at least one method		mPO1	t113_d1_E8_27010	240658	241173	1	DUF962 domain-containing protein
212092	242895	30803	Predicted by at least one method		htpX	t113_d1_E8_27015	241213	241971	-1	peptidase
212092	242895	30803	Predicted by at least one method			t113_d1_E8_27020	242143	242895	-1	sulfite exporter TauE/SafE family protein
220885	227917	7032	Predicted by at least one method			t113_d1_E8_26920	219305	220888	1	N-6 DNA methylase
220885	227917	7032	Predicted by at least one method			t113_d1_E8_26925	220885	221994	1	restriction endonuclease subunit S
220885	227917	7032	Predicted by at least one method			t113_d1_E8_26930	222009	222113	1	hypothetical protein
220885	227917	7032	Predicted by at least one method			t113_d1_E8_26935	222214	223926	1	Dynamin-N domain-containing protein
220885	227917	7032	Predicted by at least one method			t113_d1_E8_26940	223948	226230	1	50S ribosome-binding GTPase
220885	227917	7032	Predicted by at least one method			t113_d1_E8_26945	226223	227917	1	Dynamin-N domain-containing protein
556080	561855	5775	Predicted by at least one method			t113_d1_E8_09145	556080	556205	-1	hypothetical protein
556080	561855	5775	Predicted by at least one method			t113_d1_E8_09140	556202	556501	-1	Nuclease-related domain-containing protein
556080	561855	5775	Predicted by at least one method			t113_d1_E8_09135	556629	557750	-1	DUF4172 domain-containing protein
556080	561855	5775	Predicted by at least one method			t113_d1_E8_09130	558218	559207	-1	abortive phage resistance protein
556080	561855	5775	Predicted by at least one method			t113_d1_E8_09125	559473	560948	-1	Site-specific DNA-methyltransferase (adenine-specific)
556080	561855	5775	Predicted by at least one method			t113_d1_E8_09120	560941	561156	-1	restriction endonuclease subunit S
556080	561855	5775	Predicted by at least one method			t113_d1_E8_09115	561730	561855	-1	hypothetical protein
605941	627134	21193	Predicted by at least one method			t113_d1_E8_08920	605941	606111	-1	hypothetical protein
605941	627134	21193	Predicted by at least one method			t113_d1_E8_08915	606314	606514	1	conjugal transfer protein TraR
605941	627134	21193	Predicted by at least one method			t113_d1_E8_08910	606562	606921	1	hypothetical protein
605941	627134	21193	Predicted by at least one method			t113_d1_E8_08905	607381	607728	1	holin
605941	627134	21193	Predicted by at least one method		gH19	t113_d1_E8_08900	607744	608373	1	glycoside hydrolase family 19
605941	627134	21193	Predicted by at least one method			t113_d1_E8_08895	608370	608732	1	Transmembrane protein
605941	627134	21193	Predicted by at least one method			t113_d1_E8_08890	608729	608986	1	hypothetical protein
605941	627134	21193	Predicted by at least one method			t113_d1_E8_08885	609302	609796	1	phage tail protein
605941	627134	21193	Predicted by at least one method			t113_d1_E8_08880	609808	610155	1	Phage tail assembly chaperone, TAC
605941	627134	21193	Predicted by at least one method			t113_d1_E8_08875	610185	610439	1	hypothetical protein
605941	627134	21193	Predicted by at least one method			t113_d1_E8_08870	610486	612324	1	phage tail tape measure protein
605941	627134	21193	Predicted by at least one method			t113_d1_E8_08865	612317	612658	1	phage tail protein
605941	627134	21193	Predicted by at least one method		gp18	t113_d1_E8_08860	612666	613361	1	phage minor tail protein L
605941	627134	21193	Predicted by at least one method		rri1	t113_d1_E8_08855	613364	614134	1	hydrolase Nlp/P60
605941	627134	21193	Predicted by at least one method			t113_d1_E8_08850	614189	614791	1	phage tail protein
605941	627134	21193	Predicted by at least one method			t113_d1_E8_08845	614850	618464	1	phage tail protein
605941	627134	21193	Predicted by at least one method			t113_d1_E8_08840	618893	619033	-1	hypothetical protein
605941	627134	21193	Predicted by at least one method			t113_d1_E8_08835	619512	620603	1	hypothetical protein
605941	627134	21193	Predicted by at least one method			t113_d1_E8_08830	620603	620938	1	hypothetical protein
605941	627134	21193	Predicted by at least one method			t113_d1_E8_08825	620919	621149	1	hypothetical protein
605941	627134	21193	Predicted by at least one method			t113_d1_E8_08820	621245	622297	1	phage tail protein
605941	627134	21193	Predicted by at least one method			t113_d1_E8_08815	622297	622599	1	hypothetical protein
605941	627134	21193	Predicted by at least one method			t113_d1_E8_08810	622596	622826	1	hypothetical protein
605941	627134	21193	Predicted by at least one method		trpG	t113_d1_E8_08805	623245	623850	1	aminodeoxychorismate/anthranilate synthase component II
605941	627134	21193	Predicted by at least one method		trpD	t113_d1_E8_08800	623852	624901	1	Anthranilate phosphoribosyltransferase
605941	627134	21193	Predicted by at least one method		trpC	t113_d1_E8_08795	624898	625734	1	indole-3-glycerol phosphate synthase TrpC
605941	627134	21193	Predicted by at least one method		vfr	t113_d1_E8_08790	625796	626440	-1	cAMP-regulatory protein
605941	627134	21193	Predicted by at least one method		yhfA	t113_d1_E8_08785	626712	627134	1	OsmC family protein
698514	747863	49349	Predicted by at least one method		gloA	t113_d1_E8_08485	698514	698909	1	lactoylglutathione lyase
698514	747863	49349	Predicted by at least one method		yhbS	t113_d1_E8_08480	698953	699459	-1	GNAT family N-acetyltransferase
698514	747863	49349	Predicted by at least one method		yjhX	t113_d1_E8_08475	699519	699776	-1	UPF0386 protein PSPA7_4799
698514	747863	49349	Predicted by at least one method			t113_d1_E8_08470	700116	700409	1	DUF2845 domain-containing protein
698514	747863	49349	Predicted by at least one method			t113_d1_E8_08465	700695	701117	1	hypothetical protein
698514	747863	49349	Predicted by at least one method			t113_d1_E8_08460	701698	702396	-1	Nucleotidyltransferase domain-containing protein
698514	747863	49349	Predicted by at least one method			t113_d1_E8_08455	702393	703244	-1	hypothetical protein
698514	747863	49349	Predicted by at least one method			t113_d1_E8_08450	703318	703512	-1	hypothetical protein
698514	747863	49349	Predicted by at least one method			t113_d1_E8_08445	703676	703891	1	DNA-binding protein
698514	747863	49349	Predicted by at least one method			t113_d1_E8_08440	703888	704109	1	hypothetical protein
698514	747863	49349	Predicted by at least one method			t113_d1_E8_08435	704102	704491	1	hypothetical protein
698514	747863	49349	Predicted by at least one method			t113_d1_E8_08430	704866	704976	1	hypothetical protein
698514	747863	49349	Predicted by at least one method			t113_d1_E8_08425	705121	706413	1	Uncharacterized protein ORF430
698514	747863	49349	Predicted by at least one method			t113_d1_E8_08420	706413	707399	1	integrase
698514	747863	49349	Predicted by at least one method			t113_d1_E8_08415	707461	708495	1	DUF5677 domain-containing protein
698514	747863	49349	Predicted by at least one method			t113_d1_E8_08410	708783	709691	-1	LysR family transcriptional regulator
698514	747863	49349	Predicted by at least one method		degQ	t113_d1_E8_08405	709924	711075	-1	2-alkenal reductase
698514	747863	49349	Predicted by at least one method		htpX	t113_d1_E8_08400	711100	712065	-1	Zn-dependent protease
698514	747863	49349	Predicted by at least one method		psi-GI	t113_d1_E8_08395	712043	712318	-1	heat resistance protein PsiE-GI
698514	747863	49349	Predicted by at least one method		kefB-GI	t113_d1_E8_08390	712535	714250	-1	heat resistance system K+/H+ antiporter KefB-GI
698514	747863	49349	Predicted by at least one method		trxLHR	t113_d1_E8_08385	714254	714694	-1	heat resistance system thioredoxin Trx-GI
698514	747863	49349	Predicted by at least one method			t113_d1_E8_08380	714684	715829	-1	hypothetical protein
698514	747863	49349	Predicted by at least one method		hdeD-GI	t113_d1_E8_08375	715909	716520	-1	heat resistance membrane protein HdeD-GI
698514	747863	49349	Predicted by at least one method		yfdX2	t113_d1_E8_08370	716617	717504	-1	heat resistance protein YfdX2
698514	747863	49349	Predicted by at least one method		yfdX1	t113_d1_E8_08365	717607	718521	-1	heat resistance protein YfdX1
698514	747863	49349	Predicted by at least one method		shsP	t113_d1_E8_08360	718544	719002	-1	small heat shock protein sHSP20-GI
698514	747863	49349	Predicted by at least one method		ftsH	t113_d1_E8_08355	719081	720910	-1	ATP-dependent zinc metalloprotease FtsH
698514	747863	49349	Predicted by at least one method		cls	t113_d1_E8_08350	720938	722368	-1	cardiolipin synthase
698514	747863	49349	Predicted by at least one method		clpK	t113_d1_E8_08345	722385	725234	-1	heat shock survival AAA family ATPase ClpK
698514	747863	49349	Predicted by at least one method		ibpA	t113_d1_E8_08340	725329	725898	-1	Hsp20/alpha crystallin family protein
698514	747863	49349	Predicted by at least one method			t113_d1_E8_08335	726500	726877	1	Cytochrome c oxidase
698514	747863	49349	Predicted by at least one method			t113_d1_E8_08330	726991	727167	-1	LZ-Tnp-IS66 domain-containing protein
698514	747863	49349	Predicted by at least one method			t113_d1_E8_08325	727210	727362	-1	Protein TnpC1
698514	747863	49349	Predicted by at least one method			t113_d1_E8_08320	727484	728392	1	LysR family transcriptional regulator
698514	747863	49349	Predicted by at least one method			t113_d1_E8_08315	728932	729690	1	receptor protein-tyrosine kinase
698514	747863	49349	Predicted by at least one method		alpA	t113_d1_E8_08310	729832	730050	1	transcriptional regulator
698514	747863	49349	Predicted by at least one method		parA	t113_d1_E8_08305	730091	730957	1	chromosome partitioning protein
698514	747863	49349	Predicted by at least one method			t113_d1_E8_08300	730941	731177	1	Type II toxin-antitoxin system HicA family toxin
698514	747863	49349	Predicted by at least one method			t113_d1_E8_08295	731170	732813	1	ParB/Sulfiredoxin domain-containing protein
698514	747863	49349	Predicted by at least one method			t113_d1_E8_08290	732831	733391	1	DUF2857 domain-containing protein
698514	747863	49349	Predicted by at least one method			t113_d1_E8_08285	733395	734588	1	STY4528 family pathogenicity island replication protein
698514	747863	49349	Predicted by at least one method			t113_d1_E8_08280	734827	735399	1	OST-HTH/LOTUS domain-containing protein
698514	747863	49349	Predicted by at least one method			t113_d1_E8_08275	735588	736376	1	TIGR03761 family integrating conjugative element protein
698514	747863	49349	Predicted by at least one method			t113_d1_E8_08270	736373	736921	1	DUF3158 domain-containing protein
698514	747863	49349	Predicted by at least one method		ssb	t113_d1_E8_08265	736918	737301	1	single-stranded DNA-binding protein
698514	747863	49349	Predicted by at least one method		topB	t113_d1_E8_08260	737596	739611	1	DNA topoisomerase III
698514	747863	49349	Predicted by at least one method			t113_d1_E8_08255	740388	740624	1	hypothetical protein
698514	747863	49349	Predicted by at least one method			t113_d1_E8_08250	740650	741042	1	Uncharacterized protein ORF C93
698514	747863	49349	Predicted by at least one method			t113_d1_E8_08245	741293	742009	1	ABC transporter substrate-binding protein
698514	747863	49349	Predicted by at least one method			t113_d1_E8_08240	742300	743097	1	GTPase
698514	747863	49349	Predicted by at least one method			t113_d1_E8_08235	743163	743528	1	DUF3085 domain-containing protein
698514	747863	49349	Predicted by at least one method			t113_d1_E8_08230	743873	744424	1	DUF3577 domain-containing protein
698514	747863	49349	Predicted by at least one method			t113_d1_E8_08225	744480	745091	1	DUF3275 domain-containing protein
698514	747863	49349	Predicted by at least one method			t113_d1_E8_08220	745181	745546	1	hypothetical protein
698514	747863	49349	Predicted by at least one method			t113_d1_E8_08215	745631	746281	1	hypothetical protein
698514	747863	49349	Predicted by at least one method		trmN6	t113_d1_E8_08210	746347	747456	1	SAM-dependent methyltransferase
698514	747863	49349	Predicted by at least one method			t113_d1_E8_08205	747558	747863	1	SRCR domain-containing protein
704866	719002	14136	Predicted by at least one method			t113_d1_E8_08430	704866	704976	1	hypothetical protein
704866	719002	14136	Predicted by at least one method			t113_d1_E8_08425	705121	706413	1	Uncharacterized protein ORF430
704866	719002	14136	Predicted by at least one method			t113_d1_E8_08420	706413	707399	1	integrase
704866	719002	14136	Predicted by at least one method			t113_d1_E8_08415	707461	708495	1	DUF5677 domain-containing protein
704866	719002	14136	Predicted by at least one method			t113_d1_E8_08410	708783	709691	-1	LysR family transcriptional regulator
704866	719002	14136	Predicted by at least one method		degQ	t113_d1_E8_08405	709924	711075	-1	2-alkenal reductase
704866	719002	14136	Predicted by at least one method		htpX	t113_d1_E8_08400	711100	712065	-1	Zn-dependent protease
704866	719002	14136	Predicted by at least one method		psi-GI	t113_d1_E8_08395	712043	712318	-1	heat resistance protein PsiE-GI
704866	719002	14136	Predicted by at least one method		kefB-GI	t113_d1_E8_08390	712535	714250	-1	heat resistance system K+/H+ antiporter KefB-GI
704866	719002	14136	Predicted by at least one method		trxLHR	t113_d1_E8_08385	714254	714694	-1	heat resistance system thioredoxin Trx-GI
704866	719002	14136	Predicted by at least one method			t113_d1_E8_08380	714684	715829	-1	hypothetical protein
704866	719002	14136	Predicted by at least one method		hdeD-GI	t113_d1_E8_08375	715909	716520	-1	heat resistance membrane protein HdeD-GI
704866	719002	14136	Predicted by at least one method		yfdX2	t113_d1_E8_08370	716617	717504	-1	heat resistance protein YfdX2
704866	719002	14136	Predicted by at least one method		yfdX1	t113_d1_E8_08365	717607	718521	-1	heat resistance protein YfdX1
704866	719002	14136	Predicted by at least one method		shsP	t113_d1_E8_08360	718544	719002	-1	small heat shock protein sHSP20-GI
726500	737301	10801	Predicted by at least one method			t113_d1_E8_08335	726500	726877	1	Cytochrome c oxidase
726500	737301	10801	Predicted by at least one method			t113_d1_E8_08330	726991	727167	-1	LZ-Tnp-IS66 domain-containing protein
726500	737301	10801	Predicted by at least one method			t113_d1_E8_08325	727210	727362	-1	Protein TnpC1
726500	737301	10801	Predicted by at least one method			t113_d1_E8_08320	727484	728392	1	LysR family transcriptional regulator
726500	737301	10801	Predicted by at least one method			t113_d1_E8_08315	728932	729690	1	receptor protein-tyrosine kinase
726500	737301	10801	Predicted by at least one method		alpA	t113_d1_E8_08310	729832	730050	1	transcriptional regulator
726500	737301	10801	Predicted by at least one method		parA	t113_d1_E8_08305	730091	730957	1	chromosome partitioning protein
726500	737301	10801	Predicted by at least one method			t113_d1_E8_08300	730941	731177	1	Type II toxin-antitoxin system HicA family toxin
726500	737301	10801	Predicted by at least one method			t113_d1_E8_08295	731170	732813	1	ParB/Sulfiredoxin domain-containing protein
726500	737301	10801	Predicted by at least one method			t113_d1_E8_08290	732831	733391	1	DUF2857 domain-containing protein
726500	737301	10801	Predicted by at least one method			t113_d1_E8_08285	733395	734588	1	STY4528 family pathogenicity island replication protein
726500	737301	10801	Predicted by at least one method			t113_d1_E8_08280	734827	735399	1	OST-HTH/LOTUS domain-containing protein
726500	737301	10801	Predicted by at least one method			t113_d1_E8_08275	735588	736376	1	TIGR03761 family integrating conjugative element protein
726500	737301	10801	Predicted by at least one method			t113_d1_E8_08270	736373	736921	1	DUF3158 domain-containing protein
726500	737301	10801	Predicted by at least one method		ssb	t113_d1_E8_08265	736918	737301	1	single-stranded DNA-binding protein
896520	905030	8510	Predicted by at least one method			t113_d1_E8_07505	896520	897158	-1	hypothetical protein
896520	905030	8510	Predicted by at least one method			t113_d1_E8_07500	897822	899693	-1	DUF262 domain-containing protein
896520	905030	8510	Predicted by at least one method			t113_d1_E8_07495	900290	900508	1	DNA-binding protein
896520	905030	8510	Predicted by at least one method			t113_d1_E8_07490	900505	900720	1	hypothetical protein
896520	905030	8510	Predicted by at least one method			t113_d1_E8_07485	900713	901102	1	hypothetical protein
896520	905030	8510	Predicted by at least one method			t113_d1_E8_07480	901478	901651	1	hypothetical protein
896520	905030	8510	Predicted by at least one method			t113_d1_E8_07475	901737	903029	1	hypothetical protein
896520	905030	8510	Predicted by at least one method			t113_d1_E8_07470	903029	904024	1	integrase
896520	905030	8510	Predicted by at least one method			t113_d1_E8_07465	904059	905030	1	DUF2971 domain-containing protein
1063246	1079102	15856	Predicted by at least one method		queC	t113_d1_E8_06665	1063246	1063920	1	7-cyano-7-deazaguanine synthase QueC
1063246	1079102	15856	Predicted by at least one method			t113_d1_E8_17645	1066231	1066983	1	hypothetical protein
1063246	1079102	15856	Predicted by at least one method			t113_d1_E8_17640	1068538	1071552	1	Tn3 family transposase
1063246	1079102	15856	Predicted by at least one method			t113_d1_E8_17635	1072553	1073458	-1	EamA family transporter
1063246	1079102	15856	Predicted by at least one method			t113_d1_E8_17630	1073455	1074183	-1	Uncharacterized protein CL-16
1063246	1079102	15856	Predicted by at least one method			t113_d1_E8_17625	1074199	1075608	-1	homospermidine synthase
1063246	1079102	15856	Predicted by at least one method		tcmP	t113_d1_E8_17620	1076020	1077336	-1	S-adenosylmethionine-dependent methyltransferase superfamily protein
1063246	1079102	15856	Predicted by at least one method			t113_d1_E8_17615	1077358	1078101	-1	DUF5131 domain-containing protein
1063246	1079102	15856	Predicted by at least one method			t113_d1_E8_17610	1078131	1079102	-1	Cointegrate resolution protein S
1073455	1080879	7424	Predicted by at least one method			t113_d1_E8_17635	1072553	1073458	-1	EamA family transporter
1073455	1080879	7424	Predicted by at least one method			t113_d1_E8_17630	1073455	1074183	-1	Uncharacterized protein CL-16
1073455	1080879	7424	Predicted by at least one method			t113_d1_E8_17625	1074199	1075608	-1	homospermidine synthase
1073455	1080879	7424	Predicted by at least one method		tcmP	t113_d1_E8_17620	1076020	1077336	-1	S-adenosylmethionine-dependent methyltransferase superfamily protein
1073455	1080879	7424	Predicted by at least one method			t113_d1_E8_17615	1077358	1078101	-1	DUF5131 domain-containing protein
1073455	1080879	7424	Predicted by at least one method			t113_d1_E8_17610	1078131	1079102	-1	Cointegrate resolution protein S
1073455	1080879	7424	Predicted by at least one method			t113_d1_E8_17605	1079283	1080284	1	cointegrate resolution protein T
1073455	1080879	7424	Predicted by at least one method			t113_d1_E8_17600	1080323	1080544	1	hypothetical protein
1073455	1080879	7424	Predicted by at least one method			t113_d1_E8_17595	1080577	1080879	-1	hypothetical protein
1184985	1192179	7194	Predicted by at least one method			t113_d1_E8_17070	1183858	1184988	1	2Fe-2S ferredoxin
1184985	1192179	7194	Predicted by at least one method			t113_d1_E8_17065	1184985	1185605	1	acetyltransferase
1184985	1192179	7194	Predicted by at least one method			t113_d1_E8_17060	1185616	1186755	1	FkbM family methyltransferase
1184985	1192179	7194	Predicted by at least one method			t113_d1_E8_17055	1186883	1188157	1	hypothetical protein
1184985	1192179	7194	Predicted by at least one method		kdsB	t113_d1_E8_17050	1188202	1188969	1	3-deoxy-manno-octulosonate cytidylyltransferase
1184985	1192179	7194	Predicted by at least one method			t113_d1_E8_17045	1188959	1189459	1	hypothetical protein
1184985	1192179	7194	Predicted by at least one method			t113_d1_E8_17040	1189456	1190559	1	methyltransferase type 12
1184985	1192179	7194	Predicted by at least one method			t113_d1_E8_17035	1190563	1192179	1	aldolase
1302570	1312652	10082	Predicted by at least one method		sprT	t113_d1_E8_16535	1302570	1303067	-1	SprT family zinc-dependent metalloprotease
1302570	1312652	10082	Predicted by at least one method			t113_d1_E8_16530	1303235	1303834	-1	hypothetical protein
1302570	1312652	10082	Predicted by at least one method			t113_d1_E8_16525	1303993	1304586	-1	molecular chaperone DnaJ
1302570	1312652	10082	Predicted by at least one method			t113_d1_E8_16520	1304806	1305444	-1	DUF4276 domain-containing protein
1302570	1312652	10082	Predicted by at least one method			t113_d1_E8_16515	1305401	1306642	-1	ATPase
1302570	1312652	10082	Predicted by at least one method			t113_d1_E8_16510	1307133	1307348	1	DNA-binding protein
1302570	1312652	10082	Predicted by at least one method			t113_d1_E8_16505	1307348	1307872	1	Arc family DNA-binding protein
1302570	1312652	10082	Predicted by at least one method			t113_d1_E8_29630	1309116	1309367	1	hypothetical protein
1302570	1312652	10082	Predicted by at least one method			t113_d1_E8_29625	1309381	1309599	1	hypothetical protein
1302570	1312652	10082	Predicted by at least one method			t113_d1_E8_29620	1309933	1310907	1	Putative coat protein A of bacteriophage Pf1
1302570	1312652	10082	Predicted by at least one method			t113_d1_E8_29615	1310917	1311267	1	DUF2523 domain-containing protein
1302570	1312652	10082	Predicted by at least one method			t113_d1_E8_29610	1311269	1312531	1	Zot domain-containing protein
1302570	1312652	10082	Predicted by at least one method			t113_d1_E8_29605	1312542	1312652	1	hypothetical protein
1548165	1552997	4832	Predicted by at least one method			t113_d1_E8_13075	1548165	1548398	1	hypothetical protein
1548165	1552997	4832	Predicted by at least one method			t113_d1_E8_13070	1548379	1548954	1	DUF1441 domain-containing protein
1548165	1552997	4832	Predicted by at least one method			t113_d1_E8_13065	1548989	1551028	1	Terminase, large subunit
1548165	1552997	4832	Predicted by at least one method			t113_d1_E8_13060	1551121	1551351	1	gpW
1548165	1552997	4832	Predicted by at least one method			t113_d1_E8_13055	1551456	1552997	1	phage portal protein
1548165	1552997	4832	Predicted by at least one method			t113_d1_E8_13050	1552994	1554280	1	Head-tail preconnector protease
1551121	1573158	22037	Predicted by at least one method			t113_d1_E8_13060	1551121	1551351	1	gpW
1551121	1573158	22037	Predicted by at least one method			t113_d1_E8_13055	1551456	1552997	1	phage portal protein
1551121	1573158	22037	Predicted by at least one method			t113_d1_E8_13050	1552994	1554280	1	Head-tail preconnector protease
1551121	1573158	22037	Predicted by at least one method			t113_d1_E8_13045	1554293	1554676	1	Head decoration protein
1551121	1573158	22037	Predicted by at least one method			t113_d1_E8_13040	1554692	1555747	1	Major capsid protein
1551121	1573158	22037	Predicted by at least one method			t113_d1_E8_13035	1555794	1556186	1	hypothetical protein
1551121	1573158	22037	Predicted by at least one method			t113_d1_E8_13030	1556186	1556530	1	hypothetical protein
1551121	1573158	22037	Predicted by at least one method			t113_d1_E8_13025	1556527	1557144	1	hypothetical protein
1551121	1573158	22037	Predicted by at least one method			t113_d1_E8_13020	1557137	1557670	1	hypothetical protein
1551121	1573158	22037	Predicted by at least one method			t113_d1_E8_13015	1557709	1558497	1	Tail length tape measure protein
1551121	1573158	22037	Predicted by at least one method			t113_d1_E8_13010	1558507	1558992	1	Tail assembly chaperone
1551121	1573158	22037	Predicted by at least one method			t113_d1_E8_13005	1559194	1563441	1	TMP-3 domain-containing protein
1551121	1573158	22037	Predicted by at least one method			t113_d1_E8_13000	1563444	1564808	1	PA14 domain-containing protein
1551121	1573158	22037	Predicted by at least one method			t113_d1_E8_12995	1564813	1565754	1	Structural potein
1551121	1573158	22037	Predicted by at least one method			t113_d1_E8_12990	1565751	1567427	1	Tail assembly protein
1551121	1573158	22037	Predicted by at least one method			t113_d1_E8_12985	1567431	1568258	1	Tail assembly protein
1551121	1573158	22037	Predicted by at least one method			t113_d1_E8_12980	1568291	1568530	1	hypothetical protein
1551121	1573158	22037	Predicted by at least one method			t113_d1_E8_12975	1568736	1570943	1	Phage-tail-3 domain-containing protein
1551121	1573158	22037	Predicted by at least one method			t113_d1_E8_12970	1570940	1572088	1	hypothetical protein
1551121	1573158	22037	Predicted by at least one method			t113_d1_E8_12965	1572085	1572372	1	hypothetical protein
1551121	1573158	22037	Predicted by at least one method			t113_d1_E8_12960	1572445	1572669	1	hypothetical protein
1551121	1573158	22037	Predicted by at least one method			t113_d1_E8_12955	1572760	1573158	1	hypothetical protein
1551121	1573158	22037	Predicted by at least one method			t113_d1_E8_12950	1573155	1573862	1	hypothetical protein
1558507	1576997	18490	Predicted by at least one method			t113_d1_E8_13010	1558507	1558992	1	Tail assembly chaperone
1558507	1576997	18490	Predicted by at least one method			t113_d1_E8_13005	1559194	1563441	1	TMP-3 domain-containing protein
1558507	1576997	18490	Predicted by at least one method			t113_d1_E8_13000	1563444	1564808	1	PA14 domain-containing protein
1558507	1576997	18490	Predicted by at least one method			t113_d1_E8_12995	1564813	1565754	1	Structural potein
1558507	1576997	18490	Predicted by at least one method			t113_d1_E8_12990	1565751	1567427	1	Tail assembly protein
1558507	1576997	18490	Predicted by at least one method			t113_d1_E8_12985	1567431	1568258	1	Tail assembly protein
1558507	1576997	18490	Predicted by at least one method			t113_d1_E8_12980	1568291	1568530	1	hypothetical protein
1558507	1576997	18490	Predicted by at least one method			t113_d1_E8_12975	1568736	1570943	1	Phage-tail-3 domain-containing protein
1558507	1576997	18490	Predicted by at least one method			t113_d1_E8_12970	1570940	1572088	1	hypothetical protein
1558507	1576997	18490	Predicted by at least one method			t113_d1_E8_12965	1572085	1572372	1	hypothetical protein
1558507	1576997	18490	Predicted by at least one method			t113_d1_E8_12960	1572445	1572669	1	hypothetical protein
1558507	1576997	18490	Predicted by at least one method			t113_d1_E8_12955	1572760	1573158	1	hypothetical protein
1558507	1576997	18490	Predicted by at least one method			t113_d1_E8_12950	1573155	1573862	1	hypothetical protein
1558507	1576997	18490	Predicted by at least one method			t113_d1_E8_12945	1574233	1574520	-1	hypothetical protein
1558507	1576997	18490	Predicted by at least one method			t113_d1_E8_12940	1574604	1574846	-1	hypothetical protein
1558507	1576997	18490	Predicted by at least one method			t113_d1_E8_12935	1574843	1575034	-1	hypothetical protein
1558507	1576997	18490	Predicted by at least one method			t113_d1_E8_12930	1575031	1575264	-1	hypothetical protein
1558507	1576997	18490	Predicted by at least one method			t113_d1_E8_12925	1575261	1575656	-1	hypothetical protein
1558507	1576997	18490	Predicted by at least one method			t113_d1_E8_12920	1575653	1576105	-1	DUF2493 domain-containing protein
1558507	1576997	18490	Predicted by at least one method			t113_d1_E8_12915	1576102	1576716	-1	hypothetical protein
1558507	1576997	18490	Predicted by at least one method			t113_d1_E8_12910	1576743	1576997	-1	hypothetical protein
1558507	1576997	18490	Predicted by at least one method			t113_d1_E8_12905	1576994	1577827	-1	hypothetical protein
1580387	1607298	26911	Predicted by at least one method			t113_d1_E8_12880	1580387	1580761	-1	hypothetical protein
1580387	1607298	26911	Predicted by at least one method			t113_d1_E8_12875	1580799	1581029	-1	hypothetical protein
1580387	1607298	26911	Predicted by at least one method			t113_d1_E8_12870	1581065	1581433	-1	hypothetical protein
1580387	1607298	26911	Predicted by at least one method			t113_d1_E8_12865	1581430	1581600	-1	hypothetical protein
1580387	1607298	26911	Predicted by at least one method			t113_d1_E8_12860	1581738	1582661	-1	DNA (cytosine-5-)-methyltransferase
1580387	1607298	26911	Predicted by at least one method			t113_d1_E8_12855	1582676	1583200	-1	hypothetical protein
1580387	1607298	26911	Predicted by at least one method			t113_d1_E8_12850	1583197	1584303	-1	Recombination-associated protein RdgC
1580387	1607298	26911	Predicted by at least one method			t113_d1_E8_12845	1584307	1584558	-1	hypothetical protein
1580387	1607298	26911	Predicted by at least one method			t113_d1_E8_12840	1584574	1584918	-1	hypothetical protein
1580387	1607298	26911	Predicted by at least one method			t113_d1_E8_12835	1584924	1585940	-1	hypothetical protein
1580387	1607298	26911	Predicted by at least one method			t113_d1_E8_12830	1585991	1586473	-1	hypothetical protein
1580387	1607298	26911	Predicted by at least one method			t113_d1_E8_12825	1586484	1587398	-1	Nucleoside triphosphate pyrophosphohydrolase
1580387	1607298	26911	Predicted by at least one method			t113_d1_E8_12820	1587484	1587831	-1	hypothetical protein
1580387	1607298	26911	Predicted by at least one method			t113_d1_E8_12815	1588360	1588854	1	hypothetical protein
1580387	1607298	26911	Predicted by at least one method			t113_d1_E8_12810	1588860	1589102	1	hypothetical protein
1580387	1607298	26911	Predicted by at least one method			t113_d1_E8_12805	1589108	1589353	1	hypothetical protein
1580387	1607298	26911	Predicted by at least one method			t113_d1_E8_12800	1589390	1590034	1	hypothetical protein
1580387	1607298	26911	Predicted by at least one method			t113_d1_E8_12795	1590038	1590235	1	hypothetical protein
1580387	1607298	26911	Predicted by at least one method			t113_d1_E8_12790	1590225	1590524	1	hypothetical protein
1580387	1607298	26911	Predicted by at least one method			t113_d1_E8_12785	1590527	1590838	1	hypothetical protein
1580387	1607298	26911	Predicted by at least one method			t113_d1_E8_12780	1591025	1591249	1	hypothetical protein
1580387	1607298	26911	Predicted by at least one method			t113_d1_E8_12775	1591328	1591606	1	hypothetical protein
1580387	1607298	26911	Predicted by at least one method			t113_d1_E8_12770	1591636	1591893	1	hypothetical protein
1580387	1607298	26911	Predicted by at least one method			t113_d1_E8_12765	1592051	1592608	-1	hypothetical protein
1580387	1607298	26911	Predicted by at least one method			t113_d1_E8_12760	1593706	1596249	-1	Prim-Pol domain-containing protein
1580387	1607298	26911	Predicted by at least one method			t113_d1_E8_12755	1596258	1596521	-1	hypothetical protein
1580387	1607298	26911	Predicted by at least one method			t113_d1_E8_12750	1596698	1597108	1	hypothetical protein
1580387	1607298	26911	Predicted by at least one method			t113_d1_E8_12745	1597111	1598430	1	PD-(D/E)XK nuclease
1580387	1607298	26911	Predicted by at least one method			t113_d1_E8_12740	1598467	1599084	1	DUF2815 domain-containing protein
1580387	1607298	26911	Predicted by at least one method			t113_d1_E8_12735	1599178	1601226	1	DNA polymerase I
1580387	1607298	26911	Predicted by at least one method			t113_d1_E8_12730	1601228	1601515	1	Holiday junction resolvase
1580387	1607298	26911	Predicted by at least one method			t113_d1_E8_12725	1601499	1603208	1	DNA helicase
1580387	1607298	26911	Predicted by at least one method			t113_d1_E8_12720	1603273	1603938	1	Repressor protein
1580387	1607298	26911	Predicted by at least one method			t113_d1_E8_12715	1603931	1604161	1	hypothetical protein
1580387	1607298	26911	Predicted by at least one method			t113_d1_E8_12710	1604228	1604404	1	hypothetical protein
1580387	1607298	26911	Predicted by at least one method			t113_d1_E8_12705	1604431	1605465	-1	Integrase
1580387	1607298	26911	Predicted by at least one method		uup	t113_d1_E8_12700	1605658	1607298	1	ABC transporter ATP-binding protein
1580387	1607298	26911	Predicted by at least one method			t113_d1_E8_12695	1607264	1608853	-1	peptide ABC transporter ATP-binding protein
1584307	1590235	5928	Predicted by at least one method			t113_d1_E8_12845	1584307	1584558	-1	hypothetical protein
1584307	1590235	5928	Predicted by at least one method			t113_d1_E8_12840	1584574	1584918	-1	hypothetical protein
1584307	1590235	5928	Predicted by at least one method			t113_d1_E8_12835	1584924	1585940	-1	hypothetical protein
1584307	1590235	5928	Predicted by at least one method			t113_d1_E8_12830	1585991	1586473	-1	hypothetical protein
1584307	1590235	5928	Predicted by at least one method			t113_d1_E8_12825	1586484	1587398	-1	Nucleoside triphosphate pyrophosphohydrolase
1584307	1590235	5928	Predicted by at least one method			t113_d1_E8_12820	1587484	1587831	-1	hypothetical protein
1584307	1590235	5928	Predicted by at least one method			t113_d1_E8_12815	1588360	1588854	1	hypothetical protein
1584307	1590235	5928	Predicted by at least one method			t113_d1_E8_12810	1588860	1589102	1	hypothetical protein
1584307	1590235	5928	Predicted by at least one method			t113_d1_E8_12805	1589108	1589353	1	hypothetical protein
1584307	1590235	5928	Predicted by at least one method			t113_d1_E8_12800	1589390	1590034	1	hypothetical protein
1584307	1590235	5928	Predicted by at least one method			t113_d1_E8_12795	1590038	1590235	1	hypothetical protein
1584307	1590235	5928	Predicted by at least one method			t113_d1_E8_12790	1590225	1590524	1	hypothetical protein
1591636	1596521	4885	Predicted by at least one method			t113_d1_E8_12770	1591636	1591893	1	hypothetical protein
1591636	1596521	4885	Predicted by at least one method			t113_d1_E8_12765	1592051	1592608	-1	hypothetical protein
1591636	1596521	4885	Predicted by at least one method			t113_d1_E8_12760	1593706	1596249	-1	Prim-Pol domain-containing protein
1591636	1596521	4885	Predicted by at least one method			t113_d1_E8_12755	1596258	1596521	-1	hypothetical protein
1599178	1603938	4760	Predicted by at least one method			t113_d1_E8_12735	1599178	1601226	1	DNA polymerase I
1599178	1603938	4760	Predicted by at least one method			t113_d1_E8_12730	1601228	1601515	1	Holiday junction resolvase
1599178	1603938	4760	Predicted by at least one method			t113_d1_E8_12725	1601499	1603208	1	DNA helicase
1599178	1603938	4760	Predicted by at least one method			t113_d1_E8_12720	1603273	1603938	1	Repressor protein
1599178	1603938	4760	Predicted by at least one method			t113_d1_E8_12715	1603931	1604161	1	hypothetical protein
1776308	1785985	9677	Predicted by at least one method		fimB	t113_d1_E8_30120	1775112	1776311	1	integrase
1776308	1785985	9677	Predicted by at least one method		yhcG	t113_d1_E8_30125	1776308	1777372	1	DUF1016 domain-containing protein
1776308	1785985	9677	Predicted by at least one method			t113_d1_E8_30130	1777725	1778117	1	ATPase
1776308	1785985	9677	Predicted by at least one method			t113_d1_E8_30135	1778201	1778458	1	Metal-sensitive transcriptional repressor
1776308	1785985	9677	Predicted by at least one method			t113_d1_E8_30140	1778468	1779778	1	MFS transporter
1776308	1785985	9677	Predicted by at least one method			t113_d1_E8_30145	1780047	1780397	1	DUF2958 domain-containing protein
1776308	1785985	9677	Predicted by at least one method			t113_d1_E8_30150	1780463	1780741	1	hypothetical protein
1776308	1785985	9677	Predicted by at least one method		trbG	t113_d1_E8_12265	1783093	1784052	1	P-type conjugative transfer protein TrbG
1776308	1785985	9677	Predicted by at least one method			t113_d1_E8_12260	1784055	1785329	1	conjugal transfer protein TrbI
1776308	1785985	9677	Predicted by at least one method			t113_d1_E8_12255	1785326	1785985	1	hypothetical protein
1776308	1785985	9677	Predicted by at least one method		gltA	t113_d1_E8_12250	1785934	1787220	-1	citrate synthase
2178995	2183260	4265	Predicted by at least one method			t113_d1_E8_27275	2178995	2180410	-1	Piwi domain-containing protein
2178995	2183260	4265	Predicted by at least one method			t113_d1_E8_27280	2180400	2181869	-1	hypothetical protein
2178995	2183260	4265	Predicted by at least one method			t113_d1_E8_27285	2182121	2183260	-1	hypothetical protein
2509790	2516676	6886	Predicted by at least one method			t113_d1_E8_27760	2509790	2510665	-1	alpha/beta hydrolase
2509790	2516676	6886	Predicted by at least one method			t113_d1_E8_27755	2510662	2512188	-1	FAD-containing monooxygenase EthA
2509790	2516676	6886	Predicted by at least one method			t113_d1_E8_27750	2512572	2513153	-1	TetR family transcriptional regulator
2509790	2516676	6886	Predicted by at least one method			t113_d1_E8_27745	2513602	2514489	1	phytanoyl-CoA dioxygenase
2509790	2516676	6886	Predicted by at least one method			t113_d1_E8_27740	2514551	2515918	1	FAD-dependent oxidoreductase
2509790	2516676	6886	Predicted by at least one method			t113_d1_E8_27735	2516014	2516676	1	hypothetical protein
2522747	2528378	5631	Predicted by at least one method			t113_d1_E8_27715	2522747	2523709	1	glycosyl hydrolase
2522747	2528378	5631	Predicted by at least one method		phyH	t113_d1_E8_27710	2523794	2524660	-1	phytanoyl-CoA dioxygenase
2522747	2528378	5631	Predicted by at least one method			t113_d1_E8_27705	2524954	2526153	1	DNA-binding transcriptional regulator, PucR family
2522747	2528378	5631	Predicted by at least one method			t113_d1_E8_27700	2526176	2526718	-1	hypothetical protein
2522747	2528378	5631	Predicted by at least one method			t113_d1_E8_27695	2526800	2527012	-1	Transposase A
2522747	2528378	5631	Predicted by at least one method			t113_d1_E8_27690	2527299	2528378	-1	hypothetical protein
2597831	2604413	6582	Predicted by at least one method			t113_d1_E8_30640	2597831	2599408	-1	hypothetical protein
2597831	2604413	6582	Predicted by at least one method			t113_d1_E8_30635	2602910	2603686	-1	hypothetical protein
2597831	2604413	6582	Predicted by at least one method			t113_d1_E8_30630	2603703	2604413	-1	hypothetical protein
2830384	2836346	5962	Predicted by at least one method			t113_d1_E8_25725	2830384	2830530	-1	hypothetical protein
2830384	2836346	5962	Predicted by at least one method		lecA	t113_d1_E8_25730	2830998	2831366	-1	PA-I galactophilic lectin
2830384	2836346	5962	Predicted by at least one method		xerD	t113_d1_E8_25735	2832013	2833215	1	integrase
2830384	2836346	5962	Predicted by at least one method			t113_d1_E8_25740	2833355	2833738	1	Type II toxin-antitoxin system RelE/ParE family toxin
2830384	2836346	5962	Predicted by at least one method		yiaG	t113_d1_E8_25745	2833722	2834024	1	transcriptional regulator
2830384	2836346	5962	Predicted by at least one method			t113_d1_E8_25750	2834113	2834580	1	DUF1863 domain-containing protein
2830384	2836346	5962	Predicted by at least one method			t113_d1_E8_25755	2834520	2835206	1	Nmad2 domain-containing protein
2830384	2836346	5962	Predicted by at least one method			t113_d1_E8_25760	2835210	2836346	1	pyrophosphatase
2830384	2836346	5962	Predicted by at least one method			t113_d1_E8_25765	2836343	2837005	1	uracil-DNA glycosylase
2833355	2851359	18004	Predicted by at least one method			t113_d1_E8_25740	2833355	2833738	1	Type II toxin-antitoxin system RelE/ParE family toxin
2833355	2851359	18004	Predicted by at least one method		yiaG	t113_d1_E8_25745	2833722	2834024	1	transcriptional regulator
2833355	2851359	18004	Predicted by at least one method			t113_d1_E8_25750	2834113	2834580	1	DUF1863 domain-containing protein
2833355	2851359	18004	Predicted by at least one method			t113_d1_E8_25755	2834520	2835206	1	Nmad2 domain-containing protein
2833355	2851359	18004	Predicted by at least one method			t113_d1_E8_25760	2835210	2836346	1	pyrophosphatase
2833355	2851359	18004	Predicted by at least one method			t113_d1_E8_25765	2836343	2837005	1	uracil-DNA glycosylase
2833355	2851359	18004	Predicted by at least one method			t113_d1_E8_25770	2837022	2837507	-1	DUF1863 domain-containing protein
2833355	2851359	18004	Predicted by at least one method			t113_d1_E8_25775	2837588	2837812	1	hypothetical protein
2833355	2851359	18004	Predicted by at least one method			t113_d1_E8_25780	2838140	2839282	-1	TIR domain-containing protein
2833355	2851359	18004	Predicted by at least one method		radC	t113_d1_E8_25785	2839695	2840201	1	DNA repair protein RadC
2833355	2851359	18004	Predicted by at least one method			t113_d1_E8_25790	2840483	2840833	1	transposase
2833355	2851359	18004	Predicted by at least one method			t113_d1_E8_25795	2840864	2841532	-1	hypothetical protein
2833355	2851359	18004	Predicted by at least one method			t113_d1_E8_25800	2842001	2842693	-1	hypothetical protein
2833355	2851359	18004	Predicted by at least one method		trbG	t113_d1_E8_16500	2843701	2844660	1	P-type conjugative transfer protein TrbG
2833355	2851359	18004	Predicted by at least one method			t113_d1_E8_16495	2844663	2845949	1	conjugal transfer protein TrbI
2833355	2851359	18004	Predicted by at least one method			t113_d1_E8_16490	2845946	2846164	1	DUF2274 domain-containing protein
2833355	2851359	18004	Predicted by at least one method			t113_d1_E8_16485	2846173	2846910	-1	hypothetical protein
2833355	2851359	18004	Predicted by at least one method			t113_d1_E8_16480	2847149	2849485	1	ATP-dependent endonuclease
2833355	2851359	18004	Predicted by at least one method		uvrD	t113_d1_E8_16475	2849482	2851359	1	RNA helicase
2864951	2871642	6691	Predicted by at least one method		proQ	t113_d1_E8_16405	2864951	2865484	-1	ProQ activator of osmoprotectant transporter prop
2864951	2871642	6691	Predicted by at least one method		hisJ	t113_d1_E8_16400	2865575	2868460	-1	two-component system sensor histidine kinase/response regulator
2864951	2871642	6691	Predicted by at least one method			t113_d1_E8_16390	2869613	2870113	-1	DUF305 domain-containing protein
2864951	2871642	6691	Predicted by at least one method			t113_d1_E8_16385	2870565	2871311	1	Receptor protein-tyrosine kinase
2864951	2871642	6691	Predicted by at least one method		alpA	t113_d1_E8_16380	2871430	2871642	1	transcriptional regulator
2876726	2886854	10128	Predicted by at least one method			t113_d1_E8_16350	2876726	2877520	1	TIGR03761 family integrating conjugative element protein
2876726	2886854	10128	Predicted by at least one method			t113_d1_E8_16345	2877517	2878044	1	DUF3158 domain-containing protein
2876726	2886854	10128	Predicted by at least one method		ssb	t113_d1_E8_16340	2878118	2878570	1	single-stranded DNA-binding protein
2876726	2886854	10128	Predicted by at least one method		topB	t113_d1_E8_16335	2878847	2880877	1	DNA topoisomerase III
2876726	2886854	10128	Predicted by at least one method		dcm	t113_d1_E8_16330	2881409	2882827	1	DNA cytosine methyltransferase
2876726	2886854	10128	Predicted by at least one method			t113_d1_E8_16325	2882827	2883018	1	hypothetical protein
2876726	2886854	10128	Predicted by at least one method			t113_d1_E8_16320	2883262	2883819	1	hypothetical protein
2876726	2886854	10128	Predicted by at least one method			t113_d1_E8_16315	2884153	2884374	1	hypothetical protein
2876726	2886854	10128	Predicted by at least one method			t113_d1_E8_16310	2884396	2884788	1	hypothetical protein
2876726	2886854	10128	Predicted by at least one method			t113_d1_E8_16305	2884971	2885657	1	Uncharacterized protein ORF C92
2876726	2886854	10128	Predicted by at least one method			t113_d1_E8_16300	2885741	2886478	1	ABC transporter substrate-binding protein
2876726	2886854	10128	Predicted by at least one method			t113_d1_E8_16295	2886576	2886854	1	uridylate kinase
2908501	2915737	7236	Predicted by at least one method			t113_d1_E8_16155	2908501	2911125	-1	ATPase
2908501	2915737	7236	Predicted by at least one method		nucC	t113_d1_E8_16150	2911135	2911860	-1	CBASS effector endonuclease NucC
2908501	2915737	7236	Predicted by at least one method		cdnD	t113_d1_E8_16145	2911897	2912799	-1	Cyclic AMP-AMP-AMP synthase
2908501	2915737	7236	Predicted by at least one method			t113_d1_E8_16140	2912799	2913299	-1	HORMA domain containing protein
2908501	2915737	7236	Predicted by at least one method		cap8	t113_d1_E8_16135	2913296	2913766	-1	CD-NTase-associated protein 8
2908501	2915737	7236	Predicted by at least one method		cap6	t113_d1_E8_16130	2913763	2914677	-1	CD-NTase-associated protein 6
2908501	2915737	7236	Predicted by at least one method			t113_d1_E8_16125	2914695	2915270	-1	PIN domain-containing protein
2908501	2915737	7236	Predicted by at least one method			t113_d1_E8_16120	2915267	2915737	-1	DNA-binding protein
2929966	2935803	5837	Predicted by at least one method			t113_d1_E8_16035	2929966	2930325	-1	DUF3742 domain-containing protein
2929966	2935803	5837	Predicted by at least one method			t113_d1_E8_16030	2930352	2930810	-1	toxin YhaV
2929966	2935803	5837	Predicted by at least one method		abrB	t113_d1_E8_16025	2930810	2931127	-1	AbrB family transcriptional regulator
2929966	2935803	5837	Predicted by at least one method			t113_d1_E8_16020	2931427	2933292	1	Relaxase
2929966	2935803	5837	Predicted by at least one method			t113_d1_E8_16015	2933348	2934061	-1	Mercuric resistance operon regulatory protein
2929966	2935803	5837	Predicted by at least one method			t113_d1_E8_16010	2934504	2934905	1	hypothetical protein
2929966	2935803	5837	Predicted by at least one method			t113_d1_E8_16005	2934917	2935156	1	DUF2933 domain-containing protein
2929966	2935803	5837	Predicted by at least one method		sTE14	t113_d1_E8_16000	2935153	2935803	1	isoprenylcysteine carboxyl methyltransferase
2944072	2948486	4414	Predicted by at least one method		ySH1	t113_d1_E8_15965	2942714	2944075	1	MBL fold metallo-hydrolase
2944072	2948486	4414	Predicted by at least one method		deoA	t113_d1_E8_15960	2944072	2945613	1	Putative thymidine phosphorylase 2
2944072	2948486	4414	Predicted by at least one method		prs	t113_d1_E8_15955	2945610	2946509	1	phosphoribosylpyrophosphate synthetase
2944072	2948486	4414	Predicted by at least one method			t113_d1_E8_15950	2946563	2947207	1	DUF6629 domain-containing protein
2944072	2948486	4414	Predicted by at least one method			t113_d1_E8_15945	2947204	2947458	1	methyltransferase type 11
2944072	2948486	4414	Predicted by at least one method		ldhA	t113_d1_E8_15940	2947455	2948486	1	phosphoglycerate dehydrogenase
2944072	2948486	4414	Predicted by at least one method		aarF	t113_d1_E8_15935	2948483	2950105	1	2-octaprenylphenol hydroxylase
2960721	2967476	6755	Predicted by at least one method			t113_d1_E8_15890	2960721	2961047	-1	DUF2933 domain-containing protein
2960721	2967476	6755	Predicted by at least one method		baeS	t113_d1_E8_15885	2961684	2962838	-1	two-component sensor histidine kinase
2960721	2967476	6755	Predicted by at least one method		ompR	t113_d1_E8_15880	2963092	2963784	-1	DNA-binding response regulator
2960721	2967476	6755	Predicted by at least one method		sufI	t113_d1_E8_15875	2964028	2965947	1	copper resistance system multicopper oxidase
2960721	2967476	6755	Predicted by at least one method			t113_d1_E8_15870	2965973	2966953	1	Copper resistance protein B
2960721	2967476	6755	Predicted by at least one method			t113_d1_E8_15865	2966991	2967476	1	metal-binding protein
2970909	2981851	10942	Predicted by at least one method		copD	t113_d1_E8_15845	2970909	2971835	1	copper homeostasis membrane protein CopD
2970909	2981851	10942	Predicted by at least one method			t113_d1_E8_15840	2971964	2972248	1	copper resistance protein CopK
2970909	2981851	10942	Predicted by at least one method		lysR	t113_d1_E8_15835	2972482	2973372	1	LysR family transcriptional regulator
2970909	2981851	10942	Predicted by at least one method			t113_d1_E8_15830	2974267	2974509	-1	hypothetical protein
2970909	2981851	10942	Predicted by at least one method		tolC	t113_d1_E8_15825	2975105	2976412	1	heavy metal RND transporter
2970909	2981851	10942	Predicted by at least one method		cusF	t113_d1_E8_15820	2976428	2977939	1	efflux RND transporter periplasmic adaptor subunit
2970909	2981851	10942	Predicted by at least one method		cusA	t113_d1_E8_15815	2977936	2981067	1	CusA/CzcA family heavy metal efflux RND transporter
2970909	2981851	10942	Predicted by at least one method			t113_d1_E8_15810	2981423	2981851	-1	hypothetical protein
3079216	3084284	5068	Predicted by at least one method			t113_d1_E8_15350	3079216	3079533	-1	Transmembrane protein
3079216	3084284	5068	Predicted by at least one method			t113_d1_E8_15345	3079776	3080360	-1	Type II secretion system (T2SS), protein M subtype b
3079216	3084284	5068	Predicted by at least one method			t113_d1_E8_15340	3080360	3080803	-1	hypothetical protein
3079216	3084284	5068	Predicted by at least one method		pulK	t113_d1_E8_15335	3081390	3082469	-1	Type II secretion system (T2SS), protein K
3079216	3084284	5068	Predicted by at least one method		pulG	t113_d1_E8_15330	3082459	3083049	-1	type II secretion system protein
3079216	3084284	5068	Predicted by at least one method		pulJ	t113_d1_E8_15325	3083046	3083471	-1	type II secretion system protein
3079216	3084284	5068	Predicted by at least one method			t113_d1_E8_15320	3083471	3083908	-1	type II secretion system protein
3079216	3084284	5068	Predicted by at least one method		gspG	t113_d1_E8_15315	3083850	3084284	-1	type II secretion system major pseudopilin GspG
3137325	3172882	35557	Predicted by at least one method			t113_d1_E8_02450	3137325	3137804	1	3-demethylubiquinone-9 3-methyltransferase
3137325	3172882	35557	Predicted by at least one method			t113_d1_E8_02455	3137836	3138228	1	aldehyde-activating protein
3137325	3172882	35557	Predicted by at least one method			t113_d1_E8_02460	3138258	3138536	1	hypothetical protein
3137325	3172882	35557	Predicted by at least one method			t113_d1_E8_02465	3138611	3139150	1	Cyclic nucleotide-binding domain-containing protein
3137325	3172882	35557	Predicted by at least one method		clpA	t113_d1_E8_02470	3139281	3141110	1	ATPase
3137325	3172882	35557	Predicted by at least one method		queE	t113_d1_E8_02475	3141112	3141750	1	radical SAM protein
3137325	3172882	35557	Predicted by at least one method			t113_d1_E8_02480	3141765	3148061	1	histidine kinase
3137325	3172882	35557	Predicted by at least one method			t113_d1_E8_02485	3148058	3149404	1	hypothetical protein
3137325	3172882	35557	Predicted by at least one method			t113_d1_E8_02490	3149569	3149790	1	type I toxin-antitoxin system SymE family toxin
3137325	3172882	35557	Predicted by at least one method			t113_d1_E8_02495	3150183	3150563	1	nucleotide pyrophosphohydrolase
3137325	3172882	35557	Predicted by at least one method			t113_d1_E8_02500	3150591	3152447	1	ATP-binding protein
3137325	3172882	35557	Predicted by at least one method			t113_d1_E8_02505	3152718	3154100	1	Tyr recombinase domain-containing protein
3137325	3172882	35557	Predicted by at least one method			t113_d1_E8_02510	3154929	3156308	-1	Macro domain-containing protein
3137325	3172882	35557	Predicted by at least one method			t113_d1_E8_02515	3156331	3157668	-1	DUF4433 domain-containing protein
3137325	3172882	35557	Predicted by at least one method			t113_d1_E8_02520	3157785	3158639	-1	Restriction endonuclease
3137325	3172882	35557	Predicted by at least one method			t113_d1_E8_02525	3158927	3159256	1	hypothetical protein
3137325	3172882	35557	Predicted by at least one method			t113_d1_E8_02530	3159355	3160323	1	DUF932 domain-containing protein
3137325	3172882	35557	Predicted by at least one method			t113_d1_E8_02535	3160447	3160848	1	Uncharacterized protein ORF C77
3137325	3172882	35557	Predicted by at least one method			t113_d1_E8_02540	3160968	3161969	1	alkaline phosphatase
3137325	3172882	35557	Predicted by at least one method			t113_d1_E8_02545	3162048	3162968	1	hydrolase or metal-binding protein
3137325	3172882	35557	Predicted by at least one method			t113_d1_E8_02550	3163015	3163203	1	hypothetical protein
3137325	3172882	35557	Predicted by at least one method			t113_d1_E8_02555	3163354	3163698	-1	XRE family transcriptional regulator
3137325	3172882	35557	Predicted by at least one method			t113_d1_E8_02560	3163808	3164377	1	GYF-2 domain-containing protein
3137325	3172882	35557	Predicted by at least one method			t113_d1_E8_02565	3164403	3164861	1	hypothetical protein
3137325	3172882	35557	Predicted by at least one method			t113_d1_E8_02570	3164904	3165269	1	hypothetical protein
3137325	3172882	35557	Predicted by at least one method			t113_d1_E8_02575	3165278	3165538	1	hypothetical protein
3137325	3172882	35557	Predicted by at least one method			t113_d1_E8_02580	3166074	3167381	-1	phage tail protein
3137325	3172882	35557	Predicted by at least one method			t113_d1_E8_02585	3167635	3167919	-1	XRE family transcriptional regulator
3137325	3172882	35557	Predicted by at least one method			t113_d1_E8_02590	3168026	3168352	-1	hypothetical protein
3137325	3172882	35557	Predicted by at least one method			t113_d1_E8_02595	3168803	3172882	-1	XRE family transcriptional regulator
3152718	3159256	6538	Predicted by at least one method			t113_d1_E8_02505	3152718	3154100	1	Tyr recombinase domain-containing protein
3152718	3159256	6538	Predicted by at least one method			t113_d1_E8_02510	3154929	3156308	-1	Macro domain-containing protein
3152718	3159256	6538	Predicted by at least one method			t113_d1_E8_02515	3156331	3157668	-1	DUF4433 domain-containing protein
3152718	3159256	6538	Predicted by at least one method			t113_d1_E8_02520	3157785	3158639	-1	Restriction endonuclease
3152718	3159256	6538	Predicted by at least one method			t113_d1_E8_02525	3158927	3159256	1	hypothetical protein
3163354	3167381	4027	Predicted by at least one method			t113_d1_E8_02555	3163354	3163698	-1	XRE family transcriptional regulator
3163354	3167381	4027	Predicted by at least one method			t113_d1_E8_02560	3163808	3164377	1	GYF-2 domain-containing protein
3163354	3167381	4027	Predicted by at least one method			t113_d1_E8_02565	3164403	3164861	1	hypothetical protein
3163354	3167381	4027	Predicted by at least one method			t113_d1_E8_02570	3164904	3165269	1	hypothetical protein
3163354	3167381	4027	Predicted by at least one method			t113_d1_E8_02575	3165278	3165538	1	hypothetical protein
3163354	3167381	4027	Predicted by at least one method			t113_d1_E8_02580	3166074	3167381	-1	phage tail protein
3168026	3184974	16948	Predicted by at least one method			t113_d1_E8_02590	3168026	3168352	-1	hypothetical protein
3168026	3184974	16948	Predicted by at least one method			t113_d1_E8_02595	3168803	3172882	-1	XRE family transcriptional regulator
3168026	3184974	16948	Predicted by at least one method			t113_d1_E8_02600	3172887	3173615	-1	hypothetical protein
3168026	3184974	16948	Predicted by at least one method			t113_d1_E8_02605	3174555	3174917	1	hypothetical protein
3168026	3184974	16948	Predicted by at least one method			t113_d1_E8_02610	3175298	3177694	-1	hypothetical protein
3168026	3184974	16948	Predicted by at least one method			t113_d1_E8_02615	3178334	3178813	-1	DnaB domain-containing protein
3168026	3184974	16948	Predicted by at least one method			t113_d1_E8_02620	3180159	3180695	1	hypothetical protein
3168026	3184974	16948	Predicted by at least one method			t113_d1_E8_02625	3181228	3183750	1	DNA helicase
3168026	3184974	16948	Predicted by at least one method			t113_d1_E8_02630	3184171	3184974	1	hypothetical protein
3186630	3196432	9802	Predicted by at least one method			t113_d1_E8_02640	3186630	3186755	-1	hypothetical protein
3186630	3196432	9802	Predicted by at least one method			t113_d1_E8_02645	3186755	3187210	-1	Transposase IS66 family
3186630	3196432	9802	Predicted by at least one method			t113_d1_E8_02650	3187241	3188146	-1	Transposase
3186630	3196432	9802	Predicted by at least one method		tnpB	t113_d1_E8_02655	3188330	3188665	-1	IS66 family insertion sequence element accessory protein TnpB
3186630	3196432	9802	Predicted by at least one method			t113_d1_E8_02660	3188662	3188997	-1	transposase
3186630	3196432	9802	Predicted by at least one method			t113_d1_E8_02665	3189874	3190911	-1	ImmA/IrrE family metallo-endopeptidase
3186630	3196432	9802	Predicted by at least one method			t113_d1_E8_02670	3191205	3191300	1	hypothetical protein
3186630	3196432	9802	Predicted by at least one method			t113_d1_E8_02675	3191969	3192526	-1	hypothetical protein
3186630	3196432	9802	Predicted by at least one method			t113_d1_E8_02680	3193327	3194604	-1	DUF5623 domain-containing protein
3186630	3196432	9802	Predicted by at least one method		soxR	t113_d1_E8_02690	3195793	3196149	-1	MerR family transcriptional regulator
3186630	3196432	9802	Predicted by at least one method		ihfA	t113_d1_E8_02695	3196130	3196432	-1	integration host factor subunit alpha
3188330	3194604	6274	Predicted by at least one method		tnpB	t113_d1_E8_02655	3188330	3188665	-1	IS66 family insertion sequence element accessory protein TnpB
3188330	3194604	6274	Predicted by at least one method			t113_d1_E8_02660	3188662	3188997	-1	transposase
3188330	3194604	6274	Predicted by at least one method			t113_d1_E8_02665	3189874	3190911	-1	ImmA/IrrE family metallo-endopeptidase
3188330	3194604	6274	Predicted by at least one method			t113_d1_E8_02670	3191205	3191300	1	hypothetical protein
3188330	3194604	6274	Predicted by at least one method			t113_d1_E8_02675	3191969	3192526	-1	hypothetical protein
3188330	3194604	6274	Predicted by at least one method			t113_d1_E8_02680	3193327	3194604	-1	DUF5623 domain-containing protein
3630177	3646414	16237	Predicted by at least one method			t113_d1_E8_21985	3630177	3631202	-1	glycosyl transferase
3630177	3646414	16237	Predicted by at least one method			t113_d1_E8_21980	3631199	3632158	-1	NAD-dependent dehydratase
3630177	3646414	16237	Predicted by at least one method			t113_d1_E8_21975	3632155	3633336	-1	glycosyltransferase family 1 protein
3630177	3646414	16237	Predicted by at least one method			t113_d1_E8_21970	3633333	3634298	-1	NAD(P)-dependent oxidoreductase
3630177	3646414	16237	Predicted by at least one method			t113_d1_E8_21965	3634902	3635546	-1	glycosyltransferase family 2 protein
3630177	3646414	16237	Predicted by at least one method			t113_d1_E8_21960	3635552	3636976	-1	O-antigen polysaccharide polymerase Wzy
3630177	3646414	16237	Predicted by at least one method			t113_d1_E8_21955	3637031	3638458	-1	polysaccharide biosynthesis protein
3630177	3646414	16237	Predicted by at least one method			t113_d1_E8_21950	3638458	3639690	-1	Glycosyl transferase family 1
3630177	3646414	16237	Predicted by at least one method			t113_d1_E8_21945	3639687	3640769	-1	aminotransferase DegT
3630177	3646414	16237	Predicted by at least one method			t113_d1_E8_21940	3640766	3641392	-1	UDP-2-acetamido-3-amino-2, 3-dideoxy-D-glucuronate N-acetyltransferase
3630177	3646414	16237	Predicted by at least one method			t113_d1_E8_21935	3641355	3642302	-1	oxidoreductase
3630177	3646414	16237	Predicted by at least one method		wbpA	t113_d1_E8_21930	3642361	3643674	-1	UDP-N-acetyl-D-glucosamine 6-dehydrogenase
3630177	3646414	16237	Predicted by at least one method			t113_d1_E8_21925	3644335	3645372	-1	chain-length determining protein
3630177	3646414	16237	Predicted by at least one method		ihfB	t113_d1_E8_21920	3646130	3646414	-1	integration host factor subunit beta
3877502	3883057	5555	Predicted by at least one method			t113_d1_E8_23050	3877502	3877840	1	PBCV-basic-adap domain-containing protein
3877502	3883057	5555	Predicted by at least one method			t113_d1_E8_23045	3880087	3880539	-1	hypothetical protein
3877502	3883057	5555	Predicted by at least one method			t113_d1_E8_18700	3882266	3883057	-1	RHS repeat protein
4256419	4269970	13551	Predicted by at least one method		cls	t113_d1_E8_05900	4256419	4257111	-1	nuclease
4256419	4269970	13551	Predicted by at least one method		smc	t113_d1_E8_05895	4257130	4262370	-1	AAA family ATPase
4256419	4269970	13551	Predicted by at least one method			t113_d1_E8_05890	4262520	4264586	-1	Flotillin family protein
4256419	4269970	13551	Predicted by at least one method			t113_d1_E8_05885	4264622	4265263	-1	DUF1449 domain-containing protein
4256419	4269970	13551	Predicted by at least one method		pspA	t113_d1_E8_05880	4265319	4266014	-1	phage shock protein A
4256419	4269970	13551	Predicted by at least one method		yjfI	t113_d1_E8_05875	4266029	4266649	-1	DUF2170 domain-containing protein
4256419	4269970	13551	Predicted by at least one method		caiB	t113_d1_E8_05870	4266984	4268183	1	formyl-CoA transferase
4256419	4269970	13551	Predicted by at least one method			t113_d1_E8_05865	4268368	4268652	-1	DUF3509 domain-containing protein
4256419	4269970	13551	Predicted by at least one method			t113_d1_E8_05860	4268960	4269970	1	adenylate cyclase
4308904	4321493	12589	Predicted by at least one method			t113_d1_E8_05675	4308904	4309899	-1	NADP-dependent oxidoreductase
4308904	4321493	12589	Predicted by at least one method			t113_d1_E8_05670	4310048	4311004	1	AraC family transcriptional regulator
4308904	4321493	12589	Predicted by at least one method			t113_d1_E8_05665	4311056	4312204	-1	MFS transporter
4308904	4321493	12589	Predicted by at least one method			t113_d1_E8_05660	4312273	4313235	-1	oxidoreductase
4308904	4321493	12589	Predicted by at least one method			t113_d1_E8_05655	4313810	4315474	1	ATP-binding protein
4308904	4321493	12589	Predicted by at least one method			t113_d1_E8_05650	4315886	4319911	-1	Helix-turn-helix domain-containing protein
4308904	4321493	12589	Predicted by at least one method			t113_d1_E8_05645	4319986	4320228	-1	DUF2274 domain-containing protein
4308904	4321493	12589	Predicted by at least one method			t113_d1_E8_05640	4320225	4321493	-1	Conjugal transfer protein TrbI
4332431	4337780	5349	Predicted by at least one method		trbK	t113_d1_E8_05580	4332431	4332694	-1	Entry exclusion lipoprotein TrbK
4332431	4337780	5349	Predicted by at least one method			t113_d1_E8_05575	4332691	4333626	-1	LysR family transcriptional regulator
4332431	4337780	5349	Predicted by at least one method			t113_d1_E8_05570	4333919	4335292	-1	MFS transporter
4332431	4337780	5349	Predicted by at least one method			t113_d1_E8_05565	4335309	4337780	-1	HTH luxR-type domain-containing protein
4347912	4355006	7094	Predicted by at least one method			t113_d1_E8_05515	4347912	4348208	-1	DNA-binding protein
4347912	4355006	7094	Predicted by at least one method			t113_d1_E8_05510	4348293	4349090	-1	DUF2285 domain-containing protein
4347912	4355006	7094	Predicted by at least one method			t113_d1_E8_05505	4349433	4349783	-1	DUF2958 domain-containing protein
4347912	4355006	7094	Predicted by at least one method			t113_d1_E8_05500	4350119	4350400	1	XRE family transcriptional regulator
4347912	4355006	7094	Predicted by at least one method			t113_d1_E8_05495	4350407	4352188	1	Deacetylase sirtuin-type domain-containing protein
4347912	4355006	7094	Predicted by at least one method			t113_d1_E8_05490	4352229	4352540	-1	DUF736 domain-containing protein
4347912	4355006	7094	Predicted by at least one method			t113_d1_E8_05485	4353283	4354560	1	DUF5623 domain-containing protein
4347912	4355006	7094	Predicted by at least one method			t113_d1_E8_05480	4354809	4355006	1	hypothetical protein
4358787	4373793	15006	Predicted by at least one method			t113_d1_E8_05465	4358787	4359596	1	hypothetical protein
4358787	4373793	15006	Predicted by at least one method			t113_d1_E8_05460	4359649	4360158	-1	DNA repair protein RadC
4358787	4373793	15006	Predicted by at least one method			t113_d1_E8_05455	4360774	4361370	1	hypothetical protein
4358787	4373793	15006	Predicted by at least one method			t113_d1_E8_05450	4361468	4362364	-1	hypothetical protein
4358787	4373793	15006	Predicted by at least one method			t113_d1_E8_05445	4362361	4365285	-1	hypothetical protein
4358787	4373793	15006	Predicted by at least one method			t113_d1_E8_05440	4365288	4366037	-1	hypothetical protein
4358787	4373793	15006	Predicted by at least one method			t113_d1_E8_05435	4366030	4367355	-1	hypothetical protein
4358787	4373793	15006	Predicted by at least one method		comEC	t113_d1_E8_05430	4367441	4368511	-1	competence protein ComEC
4358787	4373793	15006	Predicted by at least one method			t113_d1_E8_05425	4368557	4370809	-1	thiamine biosynthesis protein ThiF
4358787	4373793	15006	Predicted by at least one method			t113_d1_E8_05420	4370809	4372002	-1	metallohydrolase
4358787	4373793	15006	Predicted by at least one method			t113_d1_E8_05415	4372084	4372995	1	Transcriptional regulator
4358787	4373793	15006	Predicted by at least one method			t113_d1_E8_05410	4373002	4373793	1	hypothetical protein
4921308	4925828	4520	Predicted by at least one method			t113_d1_E8_30710	4921308	4921685	1	hypothetical protein
4921308	4925828	4520	Predicted by at least one method			t113_d1_E8_31120	4923434	4924138	-1	sporulation protein
4921308	4925828	4520	Predicted by at least one method		coaX	t113_d1_E8_31115	4924147	4924893	-1	pantothenate kinase
4921308	4925828	4520	Predicted by at least one method		birA	t113_d1_E8_31110	4924890	4925828	-1	bifunctional biotin--[acetyl-CoA-carboxylase] ligase/biotin operon repressor BirA
5224703	5231823	7120	Predicted by at least one method			t113_d1_E8_24880	5224209	5224706	1	hypothetical protein
5224703	5231823	7120	Predicted by at least one method			t113_d1_E8_24885	5224703	5225458	1	hypothetical protein
5224703	5231823	7120	Predicted by at least one method			t113_d1_E8_24890	5225455	5226141	1	Restriction alleviation protein, Lar family
5224703	5231823	7120	Predicted by at least one method			t113_d1_E8_24895	5226141	5226842	1	DUF2786 domain-containing protein
5224703	5231823	7120	Predicted by at least one method			t113_d1_E8_24900	5226839	5227546	1	HNH endonuclease
5224703	5231823	7120	Predicted by at least one method			t113_d1_E8_24905	5227530	5227748	1	CP8
5224703	5231823	7120	Predicted by at least one method		dnaB	t113_d1_E8_24910	5227745	5229088	1	replicative DNA helicase
5224703	5231823	7120	Predicted by at least one method			t113_d1_E8_24915	5229085	5229765	1	hypothetical protein
5224703	5231823	7120	Predicted by at least one method			t113_d1_E8_24920	5230151	5230336	1	C2H2-type domain-containing protein
5224703	5231823	7120	Predicted by at least one method			t113_d1_E8_24925	5230326	5230853	1	CP11
5224703	5231823	7120	Predicted by at least one method			t113_d1_E8_24930	5230850	5231107	1	CP12
5224703	5231823	7120	Predicted by at least one method			t113_d1_E8_24935	5231421	5231597	1	CP13
5224703	5231823	7120	Predicted by at least one method			t113_d1_E8_24940	5231590	5231823	1	hypothetical protein
5232842	5239308	6466	Predicted by at least one method			t113_d1_E8_24950	5232842	5233090	1	DNA-binding protein
5232842	5239308	6466	Predicted by at least one method			t113_d1_E8_24955	5233093	5234820	1	transcriptional regulator
5232842	5239308	6466	Predicted by at least one method			t113_d1_E8_24960	5234848	5235603	1	DUF2857 domain-containing protein
5232842	5239308	6466	Predicted by at least one method			t113_d1_E8_24965	5235600	5236931	1	STY4528 family pathogenicity island replication protein
5232842	5239308	6466	Predicted by at least one method			t113_d1_E8_24970	5236876	5237607	-1	hypothetical protein
5232842	5239308	6466	Predicted by at least one method			t113_d1_E8_24975	5237673	5237870	1	hypothetical protein
5232842	5239308	6466	Predicted by at least one method			t113_d1_E8_24980	5238026	5238754	1	TIGR03761 family integrating conjugative element protein
5232842	5239308	6466	Predicted by at least one method			t113_d1_E8_24985	5238760	5239308	1	DUF3158 domain-containing protein
5276563	5281390	4827	Predicted by at least one method			t113_d1_E8_25180	5276563	5276976	-1	TetR family transcriptional regulator
5276563	5281390	4827	Predicted by at least one method			t113_d1_E8_25185	5276969	5277529	-1	integrase
5276563	5281390	4827	Predicted by at least one method			t113_d1_E8_25190	5278101	5278373	-1	hypothetical protein
5276563	5281390	4827	Predicted by at least one method			t113_d1_E8_25195	5278591	5279283	1	methyl-accepting chemotaxis protein
5276563	5281390	4827	Predicted by at least one method			t113_d1_E8_25200	5279294	5280049	1	TIGR03759 family integrating conjugative element protein
5276563	5281390	4827	Predicted by at least one method			t113_d1_E8_25205	5280034	5280615	1	lytic transglycosylase
5276563	5281390	4827	Predicted by at least one method			t113_d1_E8_25210	5280612	5281112	1	Integrating conjugative element protein
5276563	5281390	4827	Predicted by at least one method			t113_d1_E8_25215	5281121	5281390	1	dTDP-glucose 4,6-dehydratase
5295757	5301214	5457	Predicted by at least one method			t113_d1_E8_25285	5292818	5295760	1	conjugative transfer ATPase
5295757	5301214	5457	Predicted by at least one method			t113_d1_E8_25290	5295757	5296041	1	hypothetical protein
5295757	5301214	5457	Predicted by at least one method			t113_d1_E8_25295	5296038	5296694	1	protein-disulfide isomerase
5295757	5301214	5457	Predicted by at least one method			t113_d1_E8_25300	5296691	5296909	-1	hypothetical protein
5295757	5301214	5457	Predicted by at least one method		fadH2	t113_d1_E8_25305	5297468	5298655	1	pyridine nucleotide-disulfide oxidoreductase
5295757	5301214	5457	Predicted by at least one method			t113_d1_E8_25310	5298678	5299100	1	DUF1641 domain-containing protein
5295757	5301214	5457	Predicted by at least one method		tam	t113_d1_E8_25315	5299090	5299956	1	Trans-aconitate 2-methyltransferase
5295757	5301214	5457	Predicted by at least one method			t113_d1_E8_25320	5300462	5301214	-1	hypothetical protein
5453474	5472626	19152	Predicted by at least one method		ispE	t113_d1_E8_28245	5453474	5454322	1	4-(cytidine 5'-diphospho)-2-C-methyl-D-erythritol kinase
5453474	5472626	19152	Predicted by at least one method		prs	t113_d1_E8_28235	5454489	5455430	1	Ribose-phosphate pyrophosphokinase
5453474	5472626	19152	Predicted by at least one method		rplY	t113_d1_E8_28230	5455547	5456161	1	50S ribosomal protein L25/general stress protein Ctc
5453474	5472626	19152	Predicted by at least one method		pth	t113_d1_E8_28225	5456203	5456787	1	aminoacyl-tRNA hydrolase
5453474	5472626	19152	Predicted by at least one method			t113_d1_E8_28220	5456828	5457928	1	Ribosome-binding ATPase YchF
5453474	5472626	19152	Predicted by at least one method			t113_d1_E8_28210	5458321	5459205	1	hypothetical protein
5453474	5472626	19152	Predicted by at least one method			t113_d1_E8_28205	5459182	5460183	-1	Putative integrase
5453474	5472626	19152	Predicted by at least one method			t113_d1_E8_28200	5460180	5461472	-1	Uncharacterized protein ORF430
5453474	5472626	19152	Predicted by at least one method			t113_d1_E8_28195	5461604	5461705	-1	hypothetical protein
5453474	5472626	19152	Predicted by at least one method		zot	t113_d1_E8_28190	5461702	5462976	-1	Zona occludens toxin, putative ATPase
5453474	5472626	19152	Predicted by at least one method			t113_d1_E8_28185	5462980	5463336	-1	Head virion protein G6P
5453474	5472626	19152	Predicted by at least one method		iII	t113_d1_E8_28180	5463341	5464534	-1	Attachment protein G3P
5453474	5472626	19152	Predicted by at least one method		vIII	t113_d1_E8_28175	5464803	5465051	-1	Capsid protein G8P
5453474	5472626	19152	Predicted by at least one method			t113_d1_E8_28170	5465064	5465315	-1	Uncharacterized protein ORF83
5453474	5472626	19152	Predicted by at least one method			t113_d1_E8_30290	5466574	5466864	-1	10-9 kDa protein
5453474	5472626	19152	Predicted by at least one method			t113_d1_E8_30295	5466868	5467083	-1	8-6 kDa protein
5453474	5472626	19152	Predicted by at least one method			t113_d1_E8_30300	5467076	5467348	-1	10-1 kDa protein
5453474	5472626	19152	Predicted by at least one method			t113_d1_E8_30305	5467966	5468130	1	hypothetical protein
5453474	5472626	19152	Predicted by at least one method			t113_d1_E8_30310	5468662	5470428	-1	Cytidine deaminase
5453474	5472626	19152	Predicted by at least one method			t113_d1_E8_30315	5470685	5471347	-1	restriction endonuclease
5453474	5472626	19152	Predicted by at least one method		higA	t113_d1_E8_30320	5472321	5472626	-1	HigA family addiction module antitoxin
6035406	6042548	7142	Predicted by at least one method			t113_d1_E8_00590	6035406	6036725	1	integrase
6035406	6042548	7142	Predicted by at least one method			t113_d1_E8_00585	6037655	6038635	1	Integrase
6035406	6042548	7142	Predicted by at least one method			t113_d1_E8_00580	6038632	6038907	1	Prophage PssSM-03
6035406	6042548	7142	Predicted by at least one method			t113_d1_E8_00575	6039074	6039364	1	hypothetical protein
6035406	6042548	7142	Predicted by at least one method			t113_d1_E8_00570	6039902	6041317	1	hypothetical protein
6035406	6042548	7142	Predicted by at least one method			t113_d1_E8_00565	6041676	6042548	-1	hypothetical protein
6037655	6047931	10276	Predicted by at least one method			t113_d1_E8_00585	6037655	6038635	1	Integrase
6037655	6047931	10276	Predicted by at least one method			t113_d1_E8_00580	6038632	6038907	1	Prophage PssSM-03
6037655	6047931	10276	Predicted by at least one method			t113_d1_E8_00575	6039074	6039364	1	hypothetical protein
6037655	6047931	10276	Predicted by at least one method			t113_d1_E8_00570	6039902	6041317	1	hypothetical protein
6037655	6047931	10276	Predicted by at least one method			t113_d1_E8_00565	6041676	6042548	-1	hypothetical protein
6037655	6047931	10276	Predicted by at least one method		rfbB	t113_d1_E8_00560	6044545	6045603	1	dTDP-glucose 4,6-dehydratase
6037655	6047931	10276	Predicted by at least one method		rfbD	t113_d1_E8_00555	6045600	6046508	1	dTDP-4-dehydrorhamnose reductase
6037655	6047931	10276	Predicted by at least one method		rfbA	t113_d1_E8_00550	6046505	6047386	1	glucose-1-phosphate thymidylyltransferase RfbA
6037655	6047931	10276	Predicted by at least one method		rfbC	t113_d1_E8_00545	6047386	6047931	1	dTDP-4-dehydrorhamnose 3,5-epimerase
6160366	6164837	4471	Predicted by at least one method			t113_d1_E8_00020	6160366	6160989	-1	hypothetical protein
6160366	6164837	4471	Predicted by at least one method			t113_d1_E8_00015	6161568	6164837	-1	hypothetical protein
6160366	6164837	4471	Predicted by at least one method		vgrG	t113_d1_E8_00010	6164834	6166909	-1	type VI secretion system tip protein VgrG
6382964	6390463	7499	Predicted by at least one method			t113_d1_E8_14220	6382964	6383257	1	Holliday junction resolvase
6382964	6390463	7499	Predicted by at least one method			t113_d1_E8_14225	6383286	6383621	1	DUF2388 domain-containing protein
6382964	6390463	7499	Predicted by at least one method			t113_d1_E8_14230	6383618	6385576	1	DUF4105 domain-containing protein
6382964	6390463	7499	Predicted by at least one method			t113_d1_E8_14235	6385684	6386103	-1	aldehyde-activating protein
6382964	6390463	7499	Predicted by at least one method		yfdV	t113_d1_E8_14240	6386171	6387115	1	transporter
6382964	6390463	7499	Predicted by at least one method			t113_d1_E8_14245	6387112	6387474	1	DUF2388 domain-containing protein
6382964	6390463	7499	Predicted by at least one method		citM	t113_d1_E8_14250	6387754	6389058	1	citrate transporter
6382964	6390463	7499	Predicted by at least one method		terC	t113_d1_E8_14255	6389079	6389843	1	Integral membrane protein TerC family
6382964	6390463	7499	Predicted by at least one method		prfH	t113_d1_E8_14260	6389849	6390463	-1	peptide chain release factor H
6382964	6390463	7499	Predicted by at least one method		rtcB	t113_d1_E8_14265	6390460	6391599	-1	RNA ligase RtcB family protein
6611219	6630015	18796	Predicted by at least one method		xRE	t113_d1_E8_31035	6611219	6611509	-1	transcriptional regulator
6611219	6630015	18796	Predicted by at least one method			t113_d1_E8_31040	6611777	6612124	1	DUF2958 domain-containing protein
6611219	6630015	18796	Predicted by at least one method			t113_d1_E8_31045	6612433	6613191	1	DUF2285 domain-containing protein
6611219	6630015	18796	Predicted by at least one method			t113_d1_E8_31050	6613275	6613556	1	DNA-binding protein
6611219	6630015	18796	Predicted by at least one method		repA	t113_d1_E8_31055	6613583	6614440	1	RepA replication protein
6611219	6630015	18796	Predicted by at least one method			t113_d1_E8_31210	6615726	6615905	1	Conjugative transfer protein TrbD
6611219	6630015	18796	Predicted by at least one method			t113_d1_E8_30895	6620408	6620884	1	ATPase
6611219	6630015	18796	Predicted by at least one method			t113_d1_E8_30900	6620881	6621153	1	chromosome partitioning protein ParB
6611219	6630015	18796	Predicted by at least one method			t113_d1_E8_30905	6621240	6621683	1	transposase
6611219	6630015	18796	Predicted by at least one method		traF	t113_d1_E8_30910	6621680	6622267	1	peptidase
6611219	6630015	18796	Predicted by at least one method		virD2	t113_d1_E8_30915	6622725	6624704	1	type VI secretion protein
6611219	6630015	18796	Predicted by at least one method			t113_d1_E8_30920	6624713	6625510	-1	AraC family transcriptional regulator
6611219	6630015	18796	Predicted by at least one method			t113_d1_E8_30925	6625608	6626423	1	Putative Inositol-1-monophosphatase
6611219	6630015	18796	Predicted by at least one method			t113_d1_E8_30930	6626413	6627033	1	Pentapeptide repeat-containing protein
6611219	6630015	18796	Predicted by at least one method			t113_d1_E8_30935	6627076	6627963	-1	LysR family transcriptional regulator
6611219	6630015	18796	Predicted by at least one method			t113_d1_E8_30940	6629071	6630015	1	Transcriptional regulator, LysR family (CMGI-3)
6611219	6630015	18796	Predicted by at least one method		trbK	t113_d1_E8_30945	6630012	6630290	1	entry exclusion lipoprotein TrbK
6611219	6621153	9934	Predicted by at least one method		xRE	t113_d1_E8_31035	6611219	6611509	-1	transcriptional regulator
6611219	6621153	9934	Predicted by at least one method			t113_d1_E8_31040	6611777	6612124	1	DUF2958 domain-containing protein
6611219	6621153	9934	Predicted by at least one method			t113_d1_E8_31045	6612433	6613191	1	DUF2285 domain-containing protein
6611219	6621153	9934	Predicted by at least one method			t113_d1_E8_31050	6613275	6613556	1	DNA-binding protein
6611219	6621153	9934	Predicted by at least one method		repA	t113_d1_E8_31055	6613583	6614440	1	RepA replication protein
6611219	6621153	9934	Predicted by at least one method			t113_d1_E8_31210	6615726	6615905	1	Conjugative transfer protein TrbD
6611219	6621153	9934	Predicted by at least one method			t113_d1_E8_30895	6620408	6620884	1	ATPase
6611219	6621153	9934	Predicted by at least one method			t113_d1_E8_30900	6620881	6621153	1	chromosome partitioning protein ParB
6624713	6646261	21548	Predicted by at least one method			t113_d1_E8_30920	6624713	6625510	-1	AraC family transcriptional regulator
6624713	6646261	21548	Predicted by at least one method			t113_d1_E8_30925	6625608	6626423	1	Putative Inositol-1-monophosphatase
6624713	6646261	21548	Predicted by at least one method			t113_d1_E8_30930	6626413	6627033	1	Pentapeptide repeat-containing protein
6624713	6646261	21548	Predicted by at least one method			t113_d1_E8_30935	6627076	6627963	-1	LysR family transcriptional regulator
6624713	6646261	21548	Predicted by at least one method			t113_d1_E8_30940	6629071	6630015	1	Transcriptional regulator, LysR family (CMGI-3)
6624713	6646261	21548	Predicted by at least one method		trbK	t113_d1_E8_30945	6630012	6630290	1	entry exclusion lipoprotein TrbK
6624713	6646261	21548	Predicted by at least one method			t113_d1_E8_31080	6635682	6635960	-1	Entry exclusion lipoprotein TrbK
6624713	6646261	21548	Predicted by at least one method			t113_d1_E8_31160	6637940	6639064	-1	IS5-like element ISPst12 family transposase
6624713	6646261	21548	Predicted by at least one method			t113_d1_E8_31215	6640419	6640613	-1	hypothetical protein
6624713	6646261	21548	Predicted by at least one method		traI	t113_d1_E8_31170	6642054	6642431	1	relaxase
6624713	6646261	21548	Predicted by at least one method			t113_d1_E8_31000	6643907	6644221	1	DUF736 domain-containing protein
6624713	6646261	21548	Predicted by at least one method			t113_d1_E8_31005	6644285	6644590	-1	XRE family transcriptional regulator
6624713	6646261	21548	Predicted by at least one method			t113_d1_E8_31010	6644831	6645181	1	DUF2958 domain-containing protein
6624713	6646261	21548	Predicted by at least one method			t113_d1_E8_31015	6645491	6646261	1	DUF2285 domain-containing protein
6646653	6666059	19406	Predicted by at least one method		repA	t113_d1_E8_31025	6646653	6647510	1	RepA replication protein
6646653	6666059	19406	Predicted by at least one method			t113_d1_E8_30465	6648853	6649533	1	conjugal transfer protein TraG N-terminal domain-containing protein
6646653	6666059	19406	Predicted by at least one method			t113_d1_E8_30470	6649563	6649916	-1	hypothetical protein
6646653	6666059	19406	Predicted by at least one method			t113_d1_E8_30475	6650035	6650307	1	type II toxin-antitoxin system ParD family antitoxin
6646653	6666059	19406	Predicted by at least one method			t113_d1_E8_30480	6650311	6650661	1	type II toxin-antitoxin system RelE/ParE family toxin
6646653	6666059	19406	Predicted by at least one method			t113_d1_E8_30485	6651039	6659303	-1	glycosyl transferase
6646653	6666059	19406	Predicted by at least one method			t113_d1_E8_30490	6660117	6660380	1	hypothetical protein
6646653	6666059	19406	Predicted by at least one method			t113_d1_E8_30495	6660484	6660618	1	hypothetical protein
6646653	6666059	19406	Predicted by at least one method			t113_d1_E8_30500	6660833	6661552	1	Crp/Fnr family transcriptional regulator
6646653	6666059	19406	Predicted by at least one method			t113_d1_E8_30505	6661623	6661985	1	CP97
6646653	6666059	19406	Predicted by at least one method			t113_d1_E8_30510	6662089	6662583	1	CP98
6646653	6666059	19406	Predicted by at least one method			t113_d1_E8_30515	6662692	6664710	1	SAM-dependent methyltransferase
6646653	6666059	19406	Predicted by at least one method			t113_d1_E8_30520	6664866	6666059	-1	fatty acid desaturase
6692122	6705558	13436	Predicted by at least one method			t113_d1_E8_31100	6692122	6692394	-1	type II toxin-antitoxin system ParD family antitoxin
6692122	6705558	13436	Predicted by at least one method			t113_d1_E8_31105	6692883	6693539	-1	conjugal transfer protein TraG N-terminal domain-containing protein
6692122	6705558	13436	Predicted by at least one method			t113_d1_E8_31185	6694631	6694954	1	Phenazine biosynthesis protein PhzE
6692122	6705558	13436	Predicted by at least one method			t113_d1_E8_30775	6696509	6696772	-1	hypothetical protein
6692122	6705558	13436	Predicted by at least one method			t113_d1_E8_30780	6696898	6697530	-1	Transmembrane anchor protein
6692122	6705558	13436	Predicted by at least one method			t113_d1_E8_30785	6697552	6698289	-1	HupE/UreJ family protein
6692122	6705558	13436	Predicted by at least one method			t113_d1_E8_30790	6698400	6701540	-1	CusA/CzcA family heavy metal efflux RND transporter
6692122	6705558	13436	Predicted by at least one method			t113_d1_E8_30795	6701551	6702780	-1	HlyD family secretion protein
6692122	6705558	13436	Predicted by at least one method			t113_d1_E8_30800	6702777	6704024	-1	TolC family protein
6692122	6705558	13436	Predicted by at least one method			t113_d1_E8_30805	6704165	6705160	-1	heat-shock protein HtpX
6692122	6705558	13436	Predicted by at least one method			t113_d1_E8_30810	6705160	6705558	-1	penicillinase repressor
6692883	6720197	27314	Predicted by at least one method			t113_d1_E8_31105	6692883	6693539	-1	conjugal transfer protein TraG N-terminal domain-containing protein
6692883	6720197	27314	Predicted by at least one method			t113_d1_E8_31185	6694631	6694954	1	Phenazine biosynthesis protein PhzE
6692883	6720197	27314	Predicted by at least one method			t113_d1_E8_30775	6696509	6696772	-1	hypothetical protein
6692883	6720197	27314	Predicted by at least one method			t113_d1_E8_30780	6696898	6697530	-1	Transmembrane anchor protein
6692883	6720197	27314	Predicted by at least one method			t113_d1_E8_30785	6697552	6698289	-1	HupE/UreJ family protein
6692883	6720197	27314	Predicted by at least one method			t113_d1_E8_30790	6698400	6701540	-1	CusA/CzcA family heavy metal efflux RND transporter
6692883	6720197	27314	Predicted by at least one method			t113_d1_E8_30795	6701551	6702780	-1	HlyD family secretion protein
6692883	6720197	27314	Predicted by at least one method			t113_d1_E8_30800	6702777	6704024	-1	TolC family protein
6692883	6720197	27314	Predicted by at least one method			t113_d1_E8_30805	6704165	6705160	-1	heat-shock protein HtpX
6692883	6720197	27314	Predicted by at least one method			t113_d1_E8_30810	6705160	6705558	-1	penicillinase repressor
6692883	6720197	27314	Predicted by at least one method		virD2	t113_d1_E8_30815	6705668	6707653	-1	type VI secretion protein
6692883	6720197	27314	Predicted by at least one method		traF	t113_d1_E8_30820	6708102	6708701	-1	peptidase
6692883	6720197	27314	Predicted by at least one method			t113_d1_E8_30825	6708698	6709222	-1	transposase
6692883	6720197	27314	Predicted by at least one method			t113_d1_E8_30830	6709219	6709503	-1	chromosome partitioning protein ParB
6692883	6720197	27314	Predicted by at least one method			t113_d1_E8_30835	6709500	6709976	-1	ATPase
6692883	6720197	27314	Predicted by at least one method			t113_d1_E8_31070	6711865	6712053	-1	hypothetical protein
6692883	6720197	27314	Predicted by at least one method		spo0J	t113_d1_E8_31075	6712116	6714167	-1	chromosome partitioning protein ParB
6692883	6720197	27314	Predicted by at least one method		trbF	t113_d1_E8_30975	6717040	6717744	-1	conjugal transfer protein TrbF
6692883	6720197	27314	Predicted by at least one method		trbL	t113_d1_E8_30980	6717757	6719142	-1	P-type conjugative transfer protein TrbL
6692883	6720197	27314	Predicted by at least one method			t113_d1_E8_30985	6719139	6719459	-1	N-NLPC-P60 domain-containing protein
6692883	6720197	27314	Predicted by at least one method		trbJ	t113_d1_E8_30990	6719472	6720197	-1	P-type conjugative transfer protein TrbJ
6692883	6720197	27314	Predicted by at least one method		trbE	t113_d1_E8_30995	6720194	6722236	-1	conjugal transfer protein TrbE

## Sheet: t59_s_C10
Island start	Island end	Length	Method	Gene name	Gene ID	Locus	Gene start	Gene end	Strand	Product	External Annotations
581650	591676	10026	Predicted by at least one method			t59_s_C10_07455	581650	581775	-1	hypothetical protein
581650	591676	10026	Predicted by at least one method			t59_s_C10_24740	585680	589495	-1	hypothetical protein
581650	591676	10026	Predicted by at least one method			t59_s_C10_24735	589614	590384	-1	nuclease
581650	591676	10026	Predicted by at least one method			t59_s_C10_24730	590555	591676	-1	DUF4172 domain-containing protein
635855	655820	19965	Predicted by at least one method			t59_s_C10_24535	635855	636025	-1	hypothetical protein
635855	655820	19965	Predicted by at least one method			t59_s_C10_24530	636228	636428	1	conjugal transfer protein TraR
635855	655820	19965	Predicted by at least one method			t59_s_C10_24525	636476	636835	1	hypothetical protein
635855	655820	19965	Predicted by at least one method			t59_s_C10_24520	637295	637642	1	holin
635855	655820	19965	Predicted by at least one method		gH19	t59_s_C10_24515	637658	638287	1	glycoside hydrolase family 19
635855	655820	19965	Predicted by at least one method			t59_s_C10_24510	638284	638646	1	Transmembrane protein
635855	655820	19965	Predicted by at least one method			t59_s_C10_24505	638643	638900	1	hypothetical protein
635855	655820	19965	Predicted by at least one method			t59_s_C10_24500	639216	639710	1	phage tail protein
635855	655820	19965	Predicted by at least one method			t59_s_C10_24495	639722	640069	1	Phage tail assembly chaperone, TAC
635855	655820	19965	Predicted by at least one method			t59_s_C10_24490	640099	640353	1	hypothetical protein
635855	655820	19965	Predicted by at least one method			t59_s_C10_24485	640400	642238	1	phage tail tape measure protein
635855	655820	19965	Predicted by at least one method			t59_s_C10_24480	642231	642572	1	phage tail protein
635855	655820	19965	Predicted by at least one method		gp18	t59_s_C10_24475	642580	643275	1	phage minor tail protein L
635855	655820	19965	Predicted by at least one method		rri1	t59_s_C10_24470	643278	644048	1	hydrolase Nlp/P60
635855	655820	19965	Predicted by at least one method			t59_s_C10_24465	644103	644705	1	phage tail protein
635855	655820	19965	Predicted by at least one method			t59_s_C10_24460	644764	648432	1	phage tail protein
635855	655820	19965	Predicted by at least one method			t59_s_C10_24455	648731	649405	1	hypothetical protein
635855	655820	19965	Predicted by at least one method			t59_s_C10_24450	649849	651243	1	hypothetical protein
635855	655820	19965	Predicted by at least one method			t59_s_C10_24445	651240	651524	1	hypothetical protein
635855	655820	19965	Predicted by at least one method		trpG	t59_s_C10_24440	651931	652536	1	aminodeoxychorismate/anthranilate synthase component II
635855	655820	19965	Predicted by at least one method		trpD	t59_s_C10_24435	652538	653587	1	Anthranilate phosphoribosyltransferase
635855	655820	19965	Predicted by at least one method		trpC	t59_s_C10_24430	653584	654420	1	indole-3-glycerol phosphate synthase TrpC
635855	655820	19965	Predicted by at least one method		vfr	t59_s_C10_24425	654482	655126	-1	cAMP-regulatory protein
635855	655820	19965	Predicted by at least one method		yhfA	t59_s_C10_24420	655398	655820	1	OsmC family protein
838289	845560	7271	Predicted by at least one method			t59_s_C10_02875	838289	839239	1	hypothetical protein
838289	845560	7271	Predicted by at least one method			t59_s_C10_02880	840042	840746	1	Plasmid stabilization protein
838289	845560	7271	Predicted by at least one method			t59_s_C10_02885	840956	841612	-1	hypothetical protein
838289	845560	7271	Predicted by at least one method			t59_s_C10_02890	841880	842083	1	hypothetical protein
838289	845560	7271	Predicted by at least one method			t59_s_C10_02895	842777	844087	-1	ATP-binding protein
838289	845560	7271	Predicted by at least one method			t59_s_C10_02900	844196	844360	-1	hypothetical protein
838289	845560	7271	Predicted by at least one method			t59_s_C10_02905	844430	845560	1	recombinase
838289	845560	7271	Predicted by at least one method			t59_s_C10_02910	845557	847248	1	Tyr recombinase domain-containing protein
838289	858801	20512	Predicted by at least one method			t59_s_C10_02875	838289	839239	1	hypothetical protein
838289	858801	20512	Predicted by at least one method			t59_s_C10_02880	840042	840746	1	Plasmid stabilization protein
838289	858801	20512	Predicted by at least one method			t59_s_C10_02885	840956	841612	-1	hypothetical protein
838289	858801	20512	Predicted by at least one method			t59_s_C10_02890	841880	842083	1	hypothetical protein
838289	858801	20512	Predicted by at least one method			t59_s_C10_02895	842777	844087	-1	ATP-binding protein
838289	858801	20512	Predicted by at least one method			t59_s_C10_02900	844196	844360	-1	hypothetical protein
838289	858801	20512	Predicted by at least one method			t59_s_C10_02905	844430	845560	1	recombinase
838289	858801	20512	Predicted by at least one method			t59_s_C10_02910	845557	847248	1	Tyr recombinase domain-containing protein
838289	858801	20512	Predicted by at least one method			t59_s_C10_02915	847245	849158	1	Tyr recombinase domain-containing protein
838289	858801	20512	Predicted by at least one method			t59_s_C10_02920	849155	849670	1	hypothetical protein
838289	858801	20512	Predicted by at least one method			t59_s_C10_02925	849975	851531	-1	hypothetical protein
838289	858801	20512	Predicted by at least one method			t59_s_C10_02930	851524	856482	-1	AAA domain-containing protein
838289	858801	20512	Predicted by at least one method			t59_s_C10_02935	857242	857661	1	hypothetical protein
838289	858801	20512	Predicted by at least one method			t59_s_C10_02940	857728	858801	-1	Site-specific integrase
1011624	1015818	4194	Predicted by at least one method		queC	t59_s_C10_03715	1011624	1012298	1	7-cyano-7-deazaguanine synthase QueC
1011624	1015818	4194	Predicted by at least one method		fadM	t59_s_C10_03725	1012821	1013225	1	acyl-CoA thioesterase
1011624	1015818	4194	Predicted by at least one method			t59_s_C10_03730	1013346	1013906	-1	hypothetical protein
1011624	1015818	4194	Predicted by at least one method		yjhB	t59_s_C10_03735	1014291	1014995	-1	DNA mismatch repair protein MutT
1011624	1015818	4194	Predicted by at least one method			t59_s_C10_03740	1015177	1015818	-1	hypothetical protein
1291293	1298465	7172	Predicted by at least one method		cas3	t59_s_C10_09590	1291293	1293965	1	CRISPR-associated helicase/endonuclease Cas3
1291293	1298465	7172	Predicted by at least one method		casA	t59_s_C10_09585	1293968	1295536	1	type I-E CRISPR-associated protein Cse1/CasA
1291293	1298465	7172	Predicted by at least one method		casB	t59_s_C10_09580	1295533	1296063	1	type I-E CRISPR-associated protein Cse2/CasB
1291293	1298465	7172	Predicted by at least one method		cas7e	t59_s_C10_09575	1296073	1297215	1	type I-E CRISPR-associated protein Cas7/Cse4/CasC
1291293	1298465	7172	Predicted by at least one method		cas5e	t59_s_C10_09570	1297217	1297879	1	type I-E CRISPR-associated protein Cas5/CasD
1291293	1298465	7172	Predicted by at least one method		cas6e	t59_s_C10_09565	1297854	1298465	1	type I-E CRISPR-associated protein Cas6/Cse3/CasE
1432122	1439710	7588	Predicted by at least one method		fIDO	t59_s_C10_08915	1432122	1432892	-1	cell filamentation protein Fic
1432122	1439710	7588	Predicted by at least one method			t59_s_C10_08910	1432889	1433149	-1	hypothetical protein
1432122	1439710	7588	Predicted by at least one method		yHI9	t59_s_C10_08905	1433315	1434151	-1	phenazine biosynthesis protein PhzF
1432122	1439710	7588	Predicted by at least one method			t59_s_C10_08900	1434465	1435973	-1	Helicase domain-containing protein
1432122	1439710	7588	Predicted by at least one method			t59_s_C10_27430	1437755	1438876	1	BRCT domain-containing protein
1432122	1439710	7588	Predicted by at least one method			t59_s_C10_27425	1439609	1439710	-1	hypothetical protein
2049669	2057872	8203	Predicted by at least one method			t59_s_C10_23720	2049669	2053628	1	hypothetical protein
2049669	2057872	8203	Predicted by at least one method			t59_s_C10_23715	2053885	2056479	1	hypothetical protein
2049669	2057872	8203	Predicted by at least one method			t59_s_C10_23710	2056424	2057872	1	hypothetical protein
2241063	2250093	9030	Predicted by at least one method		tnpA	t59_s_C10_21985	2241063	2244029	-1	Tn3 family transposase
2241063	2250093	9030	Predicted by at least one method		spoIVCA	t59_s_C10_21990	2244032	2244592	-1	transposase
2241063	2250093	9030	Predicted by at least one method		merE	t59_s_C10_21995	2244723	2245712	-1	broad-spectrum mercury transporter MerE
2241063	2250093	9030	Predicted by at least one method		merE	t59_s_C10_22000	2245709	2245945	-1	broad-spectrum mercury transporter MerE
2241063	2250093	9030	Predicted by at least one method		merD	t59_s_C10_22005	2245942	2246307	-1	mercury resistance co-regulator MerD
2241063	2250093	9030	Predicted by at least one method		merA	t59_s_C10_22010	2246325	2248010	-1	mercury(II) reductase
2241063	2250093	9030	Predicted by at least one method		merP	t59_s_C10_22015	2248082	2248357	-1	mercury resistance system periplasmic binding protein MerP
2241063	2250093	9030	Predicted by at least one method		merT	t59_s_C10_22020	2248370	2248720	-1	mercuric transport protein MerT
2241063	2250093	9030	Predicted by at least one method		merR	t59_s_C10_22025	2248792	2249226	1	mercury resistance transcriptional regulator MerR
2241063	2250093	9030	Predicted by at least one method			t59_s_C10_22030	2249278	2250093	1	SDR family oxidoreductase
2275826	2290814	14988	Predicted by at least one method			t59_s_C10_13115	2275826	2276272	-1	hypothetical protein
2275826	2290814	14988	Predicted by at least one method			t59_s_C10_13110	2277224	2277595	-1	hypothetical protein
2275826	2290814	14988	Predicted by at least one method			t59_s_C10_13105	2277592	2277918	-1	hypothetical protein
2275826	2290814	14988	Predicted by at least one method			t59_s_C10_13100	2278017	2278274	-1	Imm
2275826	2290814	14988	Predicted by at least one method			t59_s_C10_13095	2278277	2280595	-1	Pys8
2275826	2290814	14988	Predicted by at least one method		spoIVCA	t59_s_C10_13090	2280958	2281533	1	transposon DNA-invertase
2275826	2290814	14988	Predicted by at least one method			t59_s_C10_13085	2281514	2283175	1	Integrase catalytic domain-containing protein
2275826	2290814	14988	Predicted by at least one method			t59_s_C10_13080	2283165	2284142	1	AAA domain-containing protein
2275826	2290814	14988	Predicted by at least one method			t59_s_C10_13075	2284469	2284690	-1	hypothetical protein
2275826	2290814	14988	Predicted by at least one method			t59_s_C10_13070	2284729	2285730	-1	cointegrate resolution protein T
2275826	2290814	14988	Predicted by at least one method			t59_s_C10_13065	2285911	2286882	1	Cointegrate resolution protein S
2275826	2290814	14988	Predicted by at least one method			t59_s_C10_13060	2286912	2287655	1	DUF5131 domain-containing protein
2275826	2290814	14988	Predicted by at least one method		tcmP	t59_s_C10_13055	2287677	2288993	1	S-adenosylmethionine-dependent methyltransferase superfamily protein
2275826	2290814	14988	Predicted by at least one method			t59_s_C10_13050	2289405	2290814	1	homospermidine synthase
2275826	2296485	20659	Predicted by at least one method			t59_s_C10_13115	2275826	2276272	-1	hypothetical protein
2275826	2296485	20659	Predicted by at least one method			t59_s_C10_13110	2277224	2277595	-1	hypothetical protein
2275826	2296485	20659	Predicted by at least one method			t59_s_C10_13105	2277592	2277918	-1	hypothetical protein
2275826	2296485	20659	Predicted by at least one method			t59_s_C10_13100	2278017	2278274	-1	Imm
2275826	2296485	20659	Predicted by at least one method			t59_s_C10_13095	2278277	2280595	-1	Pys8
2275826	2296485	20659	Predicted by at least one method		spoIVCA	t59_s_C10_13090	2280958	2281533	1	transposon DNA-invertase
2275826	2296485	20659	Predicted by at least one method			t59_s_C10_13085	2281514	2283175	1	Integrase catalytic domain-containing protein
2275826	2296485	20659	Predicted by at least one method			t59_s_C10_13080	2283165	2284142	1	AAA domain-containing protein
2275826	2296485	20659	Predicted by at least one method			t59_s_C10_13075	2284469	2284690	-1	hypothetical protein
2275826	2296485	20659	Predicted by at least one method			t59_s_C10_13070	2284729	2285730	-1	cointegrate resolution protein T
2275826	2296485	20659	Predicted by at least one method			t59_s_C10_13065	2285911	2286882	1	Cointegrate resolution protein S
2275826	2296485	20659	Predicted by at least one method			t59_s_C10_13060	2286912	2287655	1	DUF5131 domain-containing protein
2275826	2296485	20659	Predicted by at least one method		tcmP	t59_s_C10_13055	2287677	2288993	1	S-adenosylmethionine-dependent methyltransferase superfamily protein
2275826	2296485	20659	Predicted by at least one method			t59_s_C10_13050	2289405	2290814	1	homospermidine synthase
2275826	2296485	20659	Predicted by at least one method			t59_s_C10_13045	2290830	2291558	1	Uncharacterized protein CL-16
2275826	2296485	20659	Predicted by at least one method			t59_s_C10_13040	2291555	2292460	1	EamA family transporter
2275826	2296485	20659	Predicted by at least one method			t59_s_C10_13035	2293471	2296485	-1	Tn3 family transposase
2302730	2309862	7132	Predicted by at least one method		mdrR2	t59_s_C10_13000	2302730	2304163	-1	transcriptional regulator MdrR2
2302730	2309862	7132	Predicted by at least one method		rhaT	t59_s_C10_12995	2304296	2305186	1	EamA family transporter
2302730	2309862	7132	Predicted by at least one method		rri1	t59_s_C10_12990	2305188	2305646	1	sulfurylase
2302730	2309862	7132	Predicted by at least one method		pspE	t59_s_C10_12985	2305669	2307087	1	molybdenum cofactor biosynthesis protein MoeB
2302730	2309862	7132	Predicted by at least one method		cysK	t59_s_C10_12980	2307106	2308023	1	cysteine synthase
2302730	2309862	7132	Predicted by at least one method		cysE	t59_s_C10_12975	2308081	2308800	1	serine acetyltransferase
2302730	2309862	7132	Predicted by at least one method		alaX	t59_s_C10_12970	2308797	2309531	1	Ala-tRNA(Pro) hydrolase
2302730	2309862	7132	Predicted by at least one method			t59_s_C10_12965	2309638	2309862	-1	hypothetical protein
2308081	2318432	10351	Predicted by at least one method		cysE	t59_s_C10_12975	2308081	2308800	1	serine acetyltransferase
2308081	2318432	10351	Predicted by at least one method		alaX	t59_s_C10_12970	2308797	2309531	1	Ala-tRNA(Pro) hydrolase
2308081	2318432	10351	Predicted by at least one method			t59_s_C10_12965	2309638	2309862	-1	hypothetical protein
2308081	2318432	10351	Predicted by at least one method			t59_s_C10_12960	2309941	2310228	-1	hypothetical protein
2308081	2318432	10351	Predicted by at least one method			t59_s_C10_12955	2310231	2311379	-1	DUF2793 domain-containing protein
2308081	2318432	10351	Predicted by at least one method			t59_s_C10_12950	2311376	2313586	-1	hypothetical protein
2308081	2318432	10351	Predicted by at least one method			t59_s_C10_12945	2313800	2314030	-1	hypothetical protein
2308081	2318432	10351	Predicted by at least one method			t59_s_C10_12940	2314040	2314858	-1	Phage conserved hypothetical protein BR0599
2308081	2318432	10351	Predicted by at least one method			t59_s_C10_12935	2314845	2316551	-1	Virion structural component
2308081	2318432	10351	Predicted by at least one method			t59_s_C10_12930	2316551	2317474	-1	hypothetical protein
2308081	2318432	10351	Predicted by at least one method			t59_s_C10_12925	2317476	2318432	-1	hypothetical protein
2334204	2352291	18087	Predicted by at least one method			t59_s_C10_12835	2334204	2334512	-1	hypothetical protein
2334204	2352291	18087	Predicted by at least one method			t59_s_C10_12830	2334502	2334891	-1	hypothetical protein
2334204	2352291	18087	Predicted by at least one method			t59_s_C10_12825	2334895	2335506	-1	lysis protein
2334204	2352291	18087	Predicted by at least one method			t59_s_C10_12820	2335708	2336337	-1	lytic transglycosylase domain-containing protein
2334204	2352291	18087	Predicted by at least one method			t59_s_C10_12815	2336334	2336492	-1	Putative membrane protein
2334204	2352291	18087	Predicted by at least one method			t59_s_C10_12810	2336495	2336791	-1	Putative 2/3 transmembrane domain holin
2334204	2352291	18087	Predicted by at least one method			t59_s_C10_12805	2336965	2337063	1	hypothetical protein
2334204	2352291	18087	Predicted by at least one method			t59_s_C10_12800	2337536	2338039	-1	hypothetical protein
2334204	2352291	18087	Predicted by at least one method			t59_s_C10_12795	2338501	2338731	1	DNA-binding protein
2334204	2352291	18087	Predicted by at least one method			t59_s_C10_12790	2339364	2339852	1	hypothetical protein
2334204	2352291	18087	Predicted by at least one method			t59_s_C10_12785	2339845	2340105	1	hypothetical protein
2334204	2352291	18087	Predicted by at least one method			t59_s_C10_12780	2340102	2340416	1	HTH iclR-type domain-containing protein
2334204	2352291	18087	Predicted by at least one method			t59_s_C10_12775	2340426	2341400	1	hypothetical protein
2334204	2352291	18087	Predicted by at least one method			t59_s_C10_12770	2341404	2343188	1	integrase
2334204	2352291	18087	Predicted by at least one method			t59_s_C10_12765	2343188	2344354	1	transposase
2334204	2352291	18087	Predicted by at least one method			t59_s_C10_12760	2344356	2344697	1	Bacteriophage protein
2334204	2352291	18087	Predicted by at least one method			t59_s_C10_12755	2344694	2344978	1	hypothetical protein
2334204	2352291	18087	Predicted by at least one method			t59_s_C10_12750	2344978	2345658	1	hypothetical protein
2334204	2352291	18087	Predicted by at least one method			t59_s_C10_12745	2345648	2346181	1	hypothetical protein
2334204	2352291	18087	Predicted by at least one method			t59_s_C10_12740	2346174	2346374	1	Sulfate transporter
2334204	2352291	18087	Predicted by at least one method			t59_s_C10_12735	2346367	2346990	1	sulfate transporter
2334204	2352291	18087	Predicted by at least one method			t59_s_C10_12730	2346992	2347681	1	DUF2786 domain-containing protein
2334204	2352291	18087	Predicted by at least one method			t59_s_C10_12725	2347683	2347874	1	hypothetical protein
2334204	2352291	18087	Predicted by at least one method			t59_s_C10_12720	2347874	2348341	1	Pyruvate dehydrogenase complex dihydrolipoamide acetyltransferase
2334204	2352291	18087	Predicted by at least one method			t59_s_C10_12715	2348328	2348891	1	Regulatory protein GemA
2334204	2352291	18087	Predicted by at least one method			t59_s_C10_12710	2348894	2349253	1	Mor domain-containing protein
2334204	2352291	18087	Predicted by at least one method			t59_s_C10_12705	2349455	2349853	-1	Ferredoxin
2334204	2352291	18087	Predicted by at least one method		ilvB	t59_s_C10_12700	2350024	2351796	1	thiamine pyrophosphate-requiring protein
2334204	2352291	18087	Predicted by at least one method			t59_s_C10_12695	2351815	2352291	-1	DUF4142 domain-containing protein
2470891	2474972	4081	Predicted by at least one method			t59_s_C10_12110	2470891	2471511	1	Paraquat-inducible protein A
2470891	2474972	4081	Predicted by at least one method			t59_s_C10_26600	2473166	2474134	-1	MBL fold metallo-hydrolase
2470891	2474972	4081	Predicted by at least one method			t59_s_C10_26595	2474610	2474972	1	Proteobacterial sortase system OmpA family protein
2680408	2687249	6841	Predicted by at least one method			t59_s_C10_18480	2680408	2685681	-1	amino acid adenylation domain-containing protein
2680408	2687249	6841	Predicted by at least one method			t59_s_C10_29825	2687022	2687249	1	hypothetical protein
2767593	2775341	7748	Predicted by at least one method		ubiG	t59_s_C10_30650	2766745	2767596	1	class I SAM-dependent methyltransferase
2767593	2775341	7748	Predicted by at least one method		yhbS	t59_s_C10_30645	2767593	2768129	1	GNAT family N-acetyltransferase
2767593	2775341	7748	Predicted by at least one method			t59_s_C10_30855	2771676	2775341	-1	Filamentous hemagglutinin
2924021	2938537	14516	Predicted by at least one method		mdaB	t59_s_C10_05050	2924021	2924611	-1	NADPH quinone reductase MdaB
2924021	2938537	14516	Predicted by at least one method			t59_s_C10_05055	2925035	2926075	1	Putative lipoprotein
2924021	2938537	14516	Predicted by at least one method			t59_s_C10_05060	2926743	2927255	1	hypothetical protein
2924021	2938537	14516	Predicted by at least one method			t59_s_C10_05065	2927296	2927982	1	DUF159 domain-containing protein
2924021	2938537	14516	Predicted by at least one method			t59_s_C10_05070	2927964	2928230	-1	hypothetical protein
2924021	2938537	14516	Predicted by at least one method			t59_s_C10_05075	2928266	2928526	-1	hypothetical protein
2924021	2938537	14516	Predicted by at least one method			t59_s_C10_05080	2928523	2928897	-1	hypothetical protein
2924021	2938537	14516	Predicted by at least one method			t59_s_C10_05085	2928894	2929220	-1	DUF6527 domain-containing protein
2924021	2938537	14516	Predicted by at least one method			t59_s_C10_05090	2929217	2929846	-1	glycoside hydrolase family 19
2924021	2938537	14516	Predicted by at least one method			t59_s_C10_05095	2929993	2931381	-1	pyocin knob domain-containing protein
2924021	2938537	14516	Predicted by at least one method			t59_s_C10_05100	2931400	2932062	-1	hypothetical protein
2924021	2938537	14516	Predicted by at least one method			t59_s_C10_05105	2932059	2932343	-1	hypothetical protein
2924021	2938537	14516	Predicted by at least one method			t59_s_C10_05110	2932340	2936002	-1	phage tail protein
2924021	2938537	14516	Predicted by at least one method			t59_s_C10_05115	2936647	2937231	-1	tail assembly protein
2924021	2938537	14516	Predicted by at least one method			t59_s_C10_05120	2938079	2938537	-1	hypothetical protein
2924021	2938537	14516	Predicted by at least one method			t59_s_C10_05125	2938530	2939105	-1	hypothetical protein
2974352	2985918	11566	Predicted by at least one method			t59_s_C10_05360	2973501	2974355	1	methyltransferase
2974352	2985918	11566	Predicted by at least one method			t59_s_C10_05365	2974352	2976415	1	DNA (cytosine-5-)-methyltransferase
2974352	2985918	11566	Predicted by at least one method			t59_s_C10_05370	2976379	2976840	1	hypothetical protein
2974352	2985918	11566	Predicted by at least one method			t59_s_C10_05375	2976837	2977484	1	DUF550 domain-containing protein
2974352	2985918	11566	Predicted by at least one method			t59_s_C10_05380	2977481	2977804	1	DUF4406 domain-containing protein
2974352	2985918	11566	Predicted by at least one method			t59_s_C10_05385	2977801	2978373	1	hypothetical protein
2974352	2985918	11566	Predicted by at least one method			t59_s_C10_05390	2978370	2978735	1	hypothetical protein
2974352	2985918	11566	Predicted by at least one method			t59_s_C10_05395	2978732	2979238	1	hypothetical protein
2974352	2985918	11566	Predicted by at least one method			t59_s_C10_05400	2979336	2980376	1	hypothetical protein
2974352	2985918	11566	Predicted by at least one method			t59_s_C10_05405	2980369	2980491	1	hypothetical protein
2974352	2985918	11566	Predicted by at least one method			t59_s_C10_05410	2980648	2980881	1	DUF4224 domain-containing protein
2974352	2985918	11566	Predicted by at least one method			t59_s_C10_05415	2980910	2981947	1	Tyrosine-type recombinase/integrase
2974352	2985918	11566	Predicted by at least one method		proQ	t59_s_C10_05425	2982409	2982942	-1	ProQ activator of osmoprotectant transporter prop
2974352	2985918	11566	Predicted by at least one method		hisJ	t59_s_C10_05430	2983033	2985918	-1	two-component system sensor histidine kinase/response regulator
3111861	3116929	5068	Predicted by at least one method			t59_s_C10_05965	3111861	3112178	-1	Transmembrane protein
3111861	3116929	5068	Predicted by at least one method			t59_s_C10_05970	3112421	3113005	-1	Type II secretion system (T2SS), protein M subtype b
3111861	3116929	5068	Predicted by at least one method			t59_s_C10_05975	3113005	3113448	-1	hypothetical protein
3111861	3116929	5068	Predicted by at least one method		pulK	t59_s_C10_05980	3114035	3115114	-1	General secretion pathway protein GspK
3111861	3116929	5068	Predicted by at least one method		pulG	t59_s_C10_05985	3115104	3115694	-1	type II secretion system protein
3111861	3116929	5068	Predicted by at least one method		pulJ	t59_s_C10_05990	3115691	3116116	-1	type II secretion system protein
3111861	3116929	5068	Predicted by at least one method			t59_s_C10_05995	3116116	3116553	-1	type II secretion system protein
3111861	3116929	5068	Predicted by at least one method		gspG	t59_s_C10_06000	3116495	3116929	-1	type II secretion system major pseudopilin GspG
3170945	3207906	36961	Predicted by at least one method			t59_s_C10_02700	3170945	3171424	1	3-demethylubiquinone-9 3-methyltransferase
3170945	3207906	36961	Predicted by at least one method			t59_s_C10_02695	3171456	3171848	1	aldehyde-activating protein
3170945	3207906	36961	Predicted by at least one method			t59_s_C10_02690	3171878	3172156	1	hypothetical protein
3170945	3207906	36961	Predicted by at least one method			t59_s_C10_02685	3172231	3172770	1	Cyclic nucleotide-binding domain-containing protein
3170945	3207906	36961	Predicted by at least one method		clpA	t59_s_C10_02680	3172901	3174730	1	ATPase
3170945	3207906	36961	Predicted by at least one method		queE	t59_s_C10_02675	3174732	3175370	1	radical SAM protein
3170945	3207906	36961	Predicted by at least one method			t59_s_C10_02670	3175385	3181681	1	histidine kinase
3170945	3207906	36961	Predicted by at least one method			t59_s_C10_02665	3181678	3183027	1	hypothetical protein
3170945	3207906	36961	Predicted by at least one method			t59_s_C10_02660	3183192	3183413	1	type I toxin-antitoxin system SymE family toxin
3170945	3207906	36961	Predicted by at least one method			t59_s_C10_02655	3183806	3184186	1	nucleotide pyrophosphohydrolase
3170945	3207906	36961	Predicted by at least one method			t59_s_C10_02650	3184214	3186070	1	ATP-binding protein
3170945	3207906	36961	Predicted by at least one method			t59_s_C10_02645	3186342	3187742	1	integrase
3170945	3207906	36961	Predicted by at least one method			t59_s_C10_02640	3187787	3189577	-1	hypothetical protein
3170945	3207906	36961	Predicted by at least one method			t59_s_C10_02635	3189687	3191273	1	DNA cytosine methyltransferase
3170945	3207906	36961	Predicted by at least one method			t59_s_C10_02630	3191679	3193463	-1	Abortive phage infection protein
3170945	3207906	36961	Predicted by at least one method			t59_s_C10_02625	3194457	3197366	-1	Z1 domain-containing protein
3170945	3207906	36961	Predicted by at least one method			t59_s_C10_02620	3197363	3198820	-1	Histidine kinase-, DNA gyrase B-, and HSP90-like ATPase
3170945	3207906	36961	Predicted by at least one method			t59_s_C10_02615	3198859	3201444	-1	sigma-70 family RNA polymerase sigma factor
3170945	3207906	36961	Predicted by at least one method		tra5	t59_s_C10_02610	3201829	3202650	-1	IS3 family transposase
3170945	3207906	36961	Predicted by at least one method		tnp-IS222	t59_s_C10_02605	3202683	3202991	-1	IS3 family IS222 transposase
3170945	3207906	36961	Predicted by at least one method			t59_s_C10_02600	3203143	3203487	1	hypothetical protein
3170945	3207906	36961	Predicted by at least one method		soxR	t59_s_C10_02590	3203834	3204190	-1	MerR family transcriptional regulator
3170945	3207906	36961	Predicted by at least one method		ihfA	t59_s_C10_02585	3204171	3204473	-1	integration host factor subunit alpha
3170945	3207906	36961	Predicted by at least one method		pheT	t59_s_C10_02580	3204477	3206855	-1	phenylalanine--tRNA ligase subunit beta
3170945	3207906	36961	Predicted by at least one method		pheS	t59_s_C10_02575	3206890	3207906	-1	phenylalanine--tRNA ligase subunit alpha
3187787	3203487	15700	Predicted by at least one method			t59_s_C10_02640	3187787	3189577	-1	hypothetical protein
3187787	3203487	15700	Predicted by at least one method			t59_s_C10_02635	3189687	3191273	1	DNA cytosine methyltransferase
3187787	3203487	15700	Predicted by at least one method			t59_s_C10_02630	3191679	3193463	-1	Abortive phage infection protein
3187787	3203487	15700	Predicted by at least one method			t59_s_C10_02625	3194457	3197366	-1	Z1 domain-containing protein
3187787	3203487	15700	Predicted by at least one method			t59_s_C10_02620	3197363	3198820	-1	Histidine kinase-, DNA gyrase B-, and HSP90-like ATPase
3187787	3203487	15700	Predicted by at least one method			t59_s_C10_02615	3198859	3201444	-1	sigma-70 family RNA polymerase sigma factor
3187787	3203487	15700	Predicted by at least one method		tra5	t59_s_C10_02610	3201829	3202650	-1	IS3 family transposase
3187787	3203487	15700	Predicted by at least one method		tnp-IS222	t59_s_C10_02605	3202683	3202991	-1	IS3 family IS222 transposase
3187787	3203487	15700	Predicted by at least one method			t59_s_C10_02600	3203143	3203487	1	hypothetical protein
3336217	3340821	4604	Predicted by at least one method		nucC	t59_s_C10_01760	3336217	3336942	-1	CBASS effector endonuclease NucC
3336217	3340821	4604	Predicted by at least one method		cdnD	t59_s_C10_01755	3336981	3337883	-1	Cyclic AMP-AMP-AMP synthase
3336217	3340821	4604	Predicted by at least one method		cap7	t59_s_C10_01750	3337883	3338383	-1	CD-NTase-associated protein 7
3336217	3340821	4604	Predicted by at least one method		cap8	t59_s_C10_01745	3338380	3338850	-1	CD-NTase-associated protein 8
3336217	3340821	4604	Predicted by at least one method		cap6	t59_s_C10_01740	3338847	3339761	-1	CD-NTase-associated protein 6
3336217	3340821	4604	Predicted by at least one method			t59_s_C10_01735	3339779	3340354	-1	PIN domain-containing protein
3336217	3340821	4604	Predicted by at least one method			t59_s_C10_01730	3340351	3340821	-1	DNA-binding protein
3355100	3372016	16916	Predicted by at least one method			t59_s_C10_01645	3355100	3355465	-1	DUF3742 domain-containing protein
3355100	3372016	16916	Predicted by at least one method			t59_s_C10_01640	3355550	3356182	-1	RES domain-containing protein
3355100	3372016	16916	Predicted by at least one method			t59_s_C10_01635	3356195	3356821	-1	integrase
3355100	3372016	16916	Predicted by at least one method		traI	t59_s_C10_01630	3357138	3359009	1	relaxase
3355100	3372016	16916	Predicted by at least one method		kdsA	t59_s_C10_01625	3359060	3359932	-1	3-deoxy-8-phosphooctulonate synthase
3355100	3372016	16916	Predicted by at least one method			t59_s_C10_01620	3360107	3360364	-1	NrdH-redoxin
3355100	3372016	16916	Predicted by at least one method			t59_s_C10_01615	3360375	3361076	-1	DUF305 domain-containing protein
3355100	3372016	16916	Predicted by at least one method			t59_s_C10_01610	3361257	3361667	1	GntR family transcriptional regulator
3355100	3372016	16916	Predicted by at least one method			t59_s_C10_01605	3361823	3362518	-1	FadR family transcriptional regulator
3355100	3372016	16916	Predicted by at least one method			t59_s_C10_01600	3362581	3364356	-1	efflux RND transporter permease subunit
3355100	3372016	16916	Predicted by at least one method			t59_s_C10_01595	3364353	3365585	-1	Efflux RND transporter periplasmic adaptor subunit
3355100	3372016	16916	Predicted by at least one method			t59_s_C10_01590	3366965	3370405	-1	Molybdopterin-dependent oxidoreductase
3355100	3372016	16916	Predicted by at least one method			t59_s_C10_01585	3370420	3371550	-1	MFS transporter
3355100	3372016	16916	Predicted by at least one method			t59_s_C10_01580	3371630	3372016	-1	MerR family transcriptional regulator
3758149	3770549	12400	Predicted by at least one method			t59_s_C10_26865	3758149	3759177	-1	glycosyl transferase
3758149	3770549	12400	Predicted by at least one method			t59_s_C10_26870	3759370	3759993	-1	Similar to DegT/DnrJ/EryC1/StrS family
3758149	3770549	12400	Predicted by at least one method			t59_s_C10_26875	3760617	3761252	-1	acetyltransferase
3758149	3770549	12400	Predicted by at least one method			t59_s_C10_26880	3761249	3761848	-1	sugar transferase
3758149	3770549	12400	Predicted by at least one method			t59_s_C10_26885	3761845	3762954	-1	glycosyltransferase WbuB
3758149	3770549	12400	Predicted by at least one method			t59_s_C10_26890	3763059	3764891	-1	heparinase
3758149	3770549	12400	Predicted by at least one method			t59_s_C10_26895	3764900	3767041	-1	dehydrogenase
3758149	3770549	12400	Predicted by at least one method			t59_s_C10_26900	3767038	3767733	-1	hypothetical protein
3758149	3770549	12400	Predicted by at least one method			t59_s_C10_29150	3769434	3770549	-1	Flippase
4384830	4397065	12235	Predicted by at least one method		cls	t59_s_C10_06695	4384830	4385522	-1	nuclease
4384830	4397065	12235	Predicted by at least one method		smc	t59_s_C10_06690	4385541	4390781	-1	DNA repair ATPase
4384830	4397065	12235	Predicted by at least one method			t59_s_C10_06685	4390931	4392997	-1	Band7/PHB/SPFH domain-containing protein
4384830	4397065	12235	Predicted by at least one method			t59_s_C10_06680	4393033	4393674	-1	DUF1449 domain-containing protein
4384830	4397065	12235	Predicted by at least one method			t59_s_C10_06675	4393730	4394425	-1	phage shock protein A
4384830	4397065	12235	Predicted by at least one method		yjfI	t59_s_C10_06670	4394440	4395060	-1	DUF2170 domain-containing protein
4384830	4397065	12235	Predicted by at least one method		caiB	t59_s_C10_06665	4395395	4396594	1	formyl-CoA transferase
4384830	4397065	12235	Predicted by at least one method			t59_s_C10_06660	4396781	4397065	-1	DUF3509 domain-containing protein
4999275	5003795	4520	Predicted by at least one method			t59_s_C10_30580	4999275	4999652	1	hypothetical protein
4999275	5003795	4520	Predicted by at least one method			t59_s_C10_30920	5001401	5002105	-1	sporulation protein
4999275	5003795	4520	Predicted by at least one method		coaX	t59_s_C10_30915	5002114	5002860	-1	pantothenate kinase
4999275	5003795	4520	Predicted by at least one method		birA	t59_s_C10_30910	5002857	5003795	-1	bifunctional biotin--[acetyl-CoA-carboxylase] ligase/biotin operon repressor BirA
5346059	5356830	10771	Predicted by at least one method			t59_s_C10_17440	5346059	5346406	1	Uncharacterized protein CL-7
5346059	5356830	10771	Predicted by at least one method			t59_s_C10_17445	5346403	5347917	1	conjugal transfer protein TraG
5346059	5356830	10771	Predicted by at least one method			t59_s_C10_17450	5348385	5348657	1	type II toxin-antitoxin system ParD family antitoxin
5346059	5356830	10771	Predicted by at least one method			t59_s_C10_17455	5348661	5349011	1	type II toxin-antitoxin system RelE/ParE family toxin
5346059	5356830	10771	Predicted by at least one method			t59_s_C10_17460	5350301	5350531	1	hypothetical protein
5346059	5356830	10771	Predicted by at least one method			t59_s_C10_17465	5350761	5351591	-1	NADP-dependent 3-hydroxy acid dehydrogenase YdfG
5346059	5356830	10771	Predicted by at least one method			t59_s_C10_17470	5351641	5352552	-1	Alpha/beta hydrolase family protein
5346059	5356830	10771	Predicted by at least one method		traI	t59_s_C10_17475	5353634	5355553	1	relaxase
5346059	5356830	10771	Predicted by at least one method			t59_s_C10_17480	5355550	5356830	1	recombinase XerC
5367877	5375189	7312	Predicted by at least one method			t59_s_C10_17540	5367877	5368377	1	prepilin-type cleavage/methylation domain-containing protein
5367877	5375189	7312	Predicted by at least one method			t59_s_C10_17545	5368500	5368988	1	Type II secretion system protein H
5367877	5375189	7312	Predicted by at least one method		pilV	t59_s_C10_17550	5368998	5369522	1	type IV pilus modification protein PilV
5367877	5375189	7312	Predicted by at least one method			t59_s_C10_17555	5369531	5370346	1	pilus assembly protein PilW
5367877	5375189	7312	Predicted by at least one method			t59_s_C10_17560	5370343	5370948	1	pilus assembly protein PilX
5367877	5375189	7312	Predicted by at least one method		pilY1	t59_s_C10_17565	5370962	5374438	1	Type IV pilus biogenesis factor PilY1
5367877	5375189	7312	Predicted by at least one method			t59_s_C10_17570	5374441	5374767	1	pilus assembly protein PilY
5367877	5375189	7312	Predicted by at least one method			t59_s_C10_17575	5374764	5375189	1	pilus assembly protein PilE
5511228	5531261	20033	Predicted by at least one method		fimB	t59_s_C10_23320	5511228	5512424	1	integrase
5511228	5531261	20033	Predicted by at least one method			t59_s_C10_23325	5512402	5513151	1	hypothetical protein
5511228	5531261	20033	Predicted by at least one method		yhdJ	t59_s_C10_23330	5513311	5514318	1	DNA modification methylase
5511228	5531261	20033	Predicted by at least one method		dNA2	t59_s_C10_23335	5514331	5518587	-1	Superfamily I DNA and/or RNA helicase
5511228	5531261	20033	Predicted by at least one method		yobV	t59_s_C10_23340	5518780	5519673	-1	WYL domain-containing protein
5511228	5531261	20033	Predicted by at least one method			t59_s_C10_23345	5519927	5521069	1	NurA domain-containing protein
5511228	5531261	20033	Predicted by at least one method		herA	t59_s_C10_23350	5521081	5523195	1	Archaeal DNA helicase HerA or a related bacterial ATPase, contains HAS-barrel and ATPase domains
5511228	5531261	20033	Predicted by at least one method			t59_s_C10_23355	5523283	5524005	1	hypothetical protein
5511228	5531261	20033	Predicted by at least one method			t59_s_C10_23360	5525098	5525379	-1	hypothetical protein
5511228	5531261	20033	Predicted by at least one method			t59_s_C10_23365	5525366	5525842	-1	molybdenum cofactor carrier
5511228	5531261	20033	Predicted by at least one method			t59_s_C10_23370	5525839	5526255	-1	hypothetical protein
5511228	5531261	20033	Predicted by at least one method			t59_s_C10_23375	5526252	5526896	-1	hypothetical protein
5511228	5531261	20033	Predicted by at least one method			t59_s_C10_23380	5526914	5527456	-1	hypothetical protein
5511228	5531261	20033	Predicted by at least one method		hipB	t59_s_C10_23385	5527714	5527953	1	transcriptional regulator
5511228	5531261	20033	Predicted by at least one method			t59_s_C10_23390	5528402	5529487	-1	HNH-5 domain-containing protein
5511228	5531261	20033	Predicted by at least one method			t59_s_C10_23395	5529988	5531010	-1	RepA
5511228	5531261	20033	Predicted by at least one method		alpA	t59_s_C10_23400	5531049	5531261	-1	AlpA family transcriptional regulator
6010998	6015233	4235	Predicted by at least one method			t59_s_C10_21265	6010998	6011639	-1	sel1 repeat family protein
6010998	6015233	4235	Predicted by at least one method		tPR	t59_s_C10_31020	6012677	6013318	-1	sel1 repeat family protein
6010998	6015233	4235	Predicted by at least one method			t59_s_C10_12105	6014415	6015233	-1	sel1 repeat family protein
6214159	6218630	4471	Predicted by at least one method			t59_s_C10_11165	6214159	6214782	-1	hypothetical protein
6214159	6218630	4471	Predicted by at least one method			t59_s_C10_11160	6215361	6218630	-1	hypothetical protein
6214159	6218630	4471	Predicted by at least one method		vgrG	t59_s_C10_11155	6218627	6220702	-1	type VI secretion system tip protein VgrG
6238543	6255462	16919	Predicted by at least one method		sutA	t59_s_C10_29515	6238543	6238860	-1	transcriptional regulator SutA
6238543	6255462	16919	Predicted by at least one method		yjbQ	t59_s_C10_29520	6238938	6239363	-1	Uncharacterised protein family UPF0047
6238543	6255462	16919	Predicted by at least one method		amt	t59_s_C10_29525	6239624	6240952	-1	ammonia channel protein
6238543	6255462	16919	Predicted by at least one method		glnK	t59_s_C10_29530	6240992	6241330	-1	P-II family nitrogen regulator
6238543	6255462	16919	Predicted by at least one method		ubiK	t59_s_C10_29535	6241770	6242030	1	Membrane fusogenic activity
6238543	6255462	16919	Predicted by at least one method			t59_s_C10_29540	6242071	6243057	1	Competence protein ComM
6238543	6255462	16919	Predicted by at least one method			t59_s_C10_29545	6243079	6244734	1	Recombinase family protein
6238543	6255462	16919	Predicted by at least one method			t59_s_C10_29550	6245078	6245461	1	Protein CopB
6238543	6255462	16919	Predicted by at least one method			t59_s_C10_29555	6245458	6247119	1	relaxase/mobilization nuclease domain-containing protein
6238543	6255462	16919	Predicted by at least one method			t59_s_C10_29560	6247140	6248012	-1	hypothetical protein
6238543	6255462	16919	Predicted by at least one method			t59_s_C10_29565	6248527	6249150	1	hypothetical protein
6238543	6255462	16919	Predicted by at least one method		yifB	t59_s_C10_29570	6249730	6250194	1	YifB family Mg chelatase-like AAA ATPase
6238543	6255462	16919	Predicted by at least one method		betT	t59_s_C10_25135	6251317	6253302	1	choline transporter
6238543	6255462	16919	Predicted by at least one method		pchP	t59_s_C10_25130	6253345	6254394	-1	phosphorylcholine phosphatase
6238543	6255462	16919	Predicted by at least one method		lysR	t59_s_C10_25125	6254545	6255462	-1	LysR family transcriptional regulator
6243079	6249150	6071	Predicted by at least one method			t59_s_C10_29545	6243079	6244734	1	Recombinase family protein
6243079	6249150	6071	Predicted by at least one method			t59_s_C10_29550	6245078	6245461	1	Protein CopB
6243079	6249150	6071	Predicted by at least one method			t59_s_C10_29555	6245458	6247119	1	relaxase/mobilization nuclease domain-containing protein
6243079	6249150	6071	Predicted by at least one method			t59_s_C10_29560	6247140	6248012	-1	hypothetical protein
6243079	6249150	6071	Predicted by at least one method			t59_s_C10_29565	6248527	6249150	1	hypothetical protein
6443856	6452491	8635	Predicted by at least one method			t59_s_C10_21010	6443856	6444149	1	Holliday junction resolvase
6443856	6452491	8635	Predicted by at least one method			t59_s_C10_21005	6444178	6444513	1	DUF2388 domain-containing protein
6443856	6452491	8635	Predicted by at least one method			t59_s_C10_21000	6444510	6446468	1	DUF4105 domain-containing protein
6443856	6452491	8635	Predicted by at least one method			t59_s_C10_20995	6446576	6446995	-1	aldehyde-activating protein
6443856	6452491	8635	Predicted by at least one method		yfdV	t59_s_C10_20990	6447063	6448007	1	transporter
6443856	6452491	8635	Predicted by at least one method			t59_s_C10_20985	6448004	6448366	1	DUF2388 domain-containing protein
6443856	6452491	8635	Predicted by at least one method		citM	t59_s_C10_20980	6448646	6449950	1	citrate transporter
6443856	6452491	8635	Predicted by at least one method		terC	t59_s_C10_20975	6449971	6450735	1	Integral membrane protein TerC family
6443856	6452491	8635	Predicted by at least one method		prfH	t59_s_C10_20970	6450741	6451355	-1	peptide chain release factor H
6443856	6452491	8635	Predicted by at least one method		rtcB	t59_s_C10_20965	6451352	6452491	-1	RNA ligase RtcB family protein
6609600	6634333	24733	Predicted by at least one method			t59_s_C10_30750	6609600	6610736	1	Phage X family
6609600	6634333	24733	Predicted by at least one method			t59_s_C10_30755	6610809	6611057	1	hypothetical protein
6609600	6634333	24733	Predicted by at least one method			t59_s_C10_30760	6611057	6611320	1	hypothetical protein
6609600	6634333	24733	Predicted by at least one method			t59_s_C10_30765	6611320	6611628	1	histidine kinase
6609600	6634333	24733	Predicted by at least one method			t59_s_C10_30770	6611628	6611855	1	hypothetical protein
6609600	6634333	24733	Predicted by at least one method			t59_s_C10_30775	6611867	6612097	1	hypothetical protein
6609600	6634333	24733	Predicted by at least one method			t59_s_C10_30780	6612243	6613559	1	attachment protein
6609600	6634333	24733	Predicted by at least one method			t59_s_C10_30785	6613568	6613927	1	DUF2523 domain-containing protein
6609600	6634333	24733	Predicted by at least one method			t59_s_C10_30790	6613936	6615201	1	Zot domain-containing protein
6609600	6634333	24733	Predicted by at least one method			t59_s_C10_29970	6616768	6617118	-1	hypothetical protein
6609600	6634333	24733	Predicted by at least one method			t59_s_C10_29965	6617354	6618061	-1	ABC-type amino acid transport/signal transduction system, periplasmic component/domain
6609600	6634333	24733	Predicted by at least one method			t59_s_C10_29960	6618259	6618411	1	hypothetical protein
6609600	6634333	24733	Predicted by at least one method			t59_s_C10_29955	6618546	6618743	-1	hypothetical protein
6609600	6634333	24733	Predicted by at least one method			t59_s_C10_29950	6618817	6618975	-1	hypothetical protein
6609600	6634333	24733	Predicted by at least one method			t59_s_C10_29945	6619113	6619592	-1	STY4534 family ICE replication protein
6609600	6634333	24733	Predicted by at least one method			t59_s_C10_29940	6619917	6620051	-1	hypothetical protein
6609600	6634333	24733	Predicted by at least one method			t59_s_C10_29935	6620053	6620229	-1	CP44
6609600	6634333	24733	Predicted by at least one method			t59_s_C10_29930	6620304	6620693	-1	hypothetical protein
6609600	6634333	24733	Predicted by at least one method			t59_s_C10_29925	6621630	6622067	-1	pilus assembly protein
6609600	6634333	24733	Predicted by at least one method			t59_s_C10_29920	6622096	6623424	-1	shufflon system plasmid conjugative transfer pilus tip adhesin PilV
6609600	6634333	24733	Predicted by at least one method			t59_s_C10_29915	6623429	6624370	-1	twitching motility protein PilT
6609600	6634333	24733	Predicted by at least one method			t59_s_C10_29910	6624367	6624897	-1	pilus assembly protein PilX
6609600	6634333	24733	Predicted by at least one method			t59_s_C10_29905	6624919	6625998	-1	type II secretion system protein F
6609600	6634333	24733	Predicted by at least one method			t59_s_C10_29900	6625998	6627578	-1	pilus assembly protein
6609600	6634333	24733	Predicted by at least one method		pilP	t59_s_C10_29895	6627587	6628120	-1	type IV pilus biogenesis protein PilP
6609600	6634333	24733	Predicted by at least one method			t59_s_C10_29890	6628110	6629435	-1	pilus assembly protein
6609600	6634333	24733	Predicted by at least one method			t59_s_C10_29885	6629439	6631148	-1	PilN family type IVB pilus formation outer membrane protein
6609600	6634333	24733	Predicted by at least one method			t59_s_C10_29880	6631148	6632272	-1	pilus assembly protein PilL
6609600	6634333	24733	Predicted by at least one method			t59_s_C10_29875	6632360	6634333	-1	ATP-dependent helicase
6609600	6634333	24733	Predicted by at least one method			t59_s_C10_29870	6634330	6636219	-1	hypothetical protein
6612243	6618411	6168	Predicted by at least one method			t59_s_C10_30780	6612243	6613559	1	attachment protein
6612243	6618411	6168	Predicted by at least one method			t59_s_C10_30785	6613568	6613927	1	DUF2523 domain-containing protein
6612243	6618411	6168	Predicted by at least one method			t59_s_C10_30790	6613936	6615201	1	Zot domain-containing protein
6612243	6618411	6168	Predicted by at least one method			t59_s_C10_29970	6616768	6617118	-1	hypothetical protein
6612243	6618411	6168	Predicted by at least one method			t59_s_C10_29965	6617354	6618061	-1	ABC-type amino acid transport/signal transduction system, periplasmic component/domain
6612243	6618411	6168	Predicted by at least one method			t59_s_C10_29960	6618259	6618411	1	hypothetical protein
6661216	6668102	6886	Predicted by at least one method			t59_s_C10_28440	6661216	6662091	-1	alpha/beta hydrolase
6661216	6668102	6886	Predicted by at least one method			t59_s_C10_28435	6662088	6663614	-1	FAD-containing monooxygenase EthA
6661216	6668102	6886	Predicted by at least one method			t59_s_C10_28430	6663998	6664579	-1	TetR family transcriptional regulator
6661216	6668102	6886	Predicted by at least one method			t59_s_C10_28425	6665028	6665915	1	phytanoyl-CoA dioxygenase
6661216	6668102	6886	Predicted by at least one method			t59_s_C10_28420	6665977	6667344	1	FAD-dependent oxidoreductase
6661216	6668102	6886	Predicted by at least one method			t59_s_C10_28415	6667440	6668102	1	hypothetical protein
6674173	6688065	13892	Predicted by at least one method			t59_s_C10_28395	6674173	6675135	1	glycosyl hydrolase
6674173	6688065	13892	Predicted by at least one method		phyH	t59_s_C10_28390	6675220	6676086	-1	phytanoyl-CoA dioxygenase
6674173	6688065	13892	Predicted by at least one method			t59_s_C10_28385	6676380	6677579	1	DNA-binding transcriptional regulator, PucR family
6674173	6688065	13892	Predicted by at least one method			t59_s_C10_28380	6677602	6678144	-1	hypothetical protein
6674173	6688065	13892	Predicted by at least one method		tnp-ISPa32	t59_s_C10_28375	6678615	6678878	1	IS3 family ISPa32 transposase
6674173	6688065	13892	Predicted by at least one method		tnp-IS3	t59_s_C10_28370	6678911	6679753	1	IS3 family transposase
6674173	6688065	13892	Predicted by at least one method			t59_s_C10_28365	6679822	6680493	1	DCL family protein
6674173	6688065	13892	Predicted by at least one method			t59_s_C10_28360	6680859	6681296	1	pyrophosphatase
6674173	6688065	13892	Predicted by at least one method			t59_s_C10_28355	6681416	6682456	1	hypothetical protein
6674173	6688065	13892	Predicted by at least one method			t59_s_C10_28350	6682456	6684651	1	23S rRNA G2069 N7-methylase RlmK or C1962 C5-methylase RlmI
6674173	6688065	13892	Predicted by at least one method			t59_s_C10_28345	6685088	6686029	-1	HNH endonuclease
6674173	6688065	13892	Predicted by at least one method			t59_s_C10_28340	6686032	6688065	-1	AAA family ATPase
6707665	6732264	24599	Predicted by at least one method			t59_s_C10_30800	6707665	6707793	1	hypothetical protein
6707665	6732264	24599	Predicted by at least one method			t59_s_C10_30805	6708276	6708539	-1	hypothetical protein
6707665	6732264	24599	Predicted by at least one method			t59_s_C10_30810	6708536	6709528	-1	hypothetical protein
6707665	6732264	24599	Predicted by at least one method			t59_s_C10_30825	6720169	6721494	-1	STY4528 family pathogenicity island replication protein
6707665	6732264	24599	Predicted by at least one method			t59_s_C10_30830	6721491	6722258	-1	DUF2857 domain-containing protein
6707665	6732264	24599	Predicted by at least one method			t59_s_C10_30835	6722286	6724013	-1	transcriptional regulator
6707665	6732264	24599	Predicted by at least one method			t59_s_C10_30840	6724016	6724285	-1	DNA-binding protein
6707665	6732264	24599	Predicted by at least one method			t59_s_C10_30845	6724306	6725196	-1	methyltransferase
6707665	6732264	24599	Predicted by at least one method		yejK	t59_s_C10_30850	6725193	6725936	-1	nucleoid-associated protein YejK
6707665	6732264	24599	Predicted by at least one method			t59_s_C10_31015	6727273	6727587	1	hypothetical protein
6707665	6732264	24599	Predicted by at least one method			t59_s_C10_31040	6729019	6729333	1	hypothetical protein
6707665	6732264	24599	Predicted by at least one method			t59_s_C10_30900	6731221	6732264	1	hypothetical protein

## Sheet: p9_s_C5
Island start	Island end	Length	Method	Gene name	Gene ID	Locus	Gene start	Gene end	Strand	Product	External Annotations
234105	242740	8635	Predicted by at least one method			p9_s_C5_18910	234105	234527	1	hypothetical protein
234105	242740	8635	Predicted by at least one method		yoaK	p9_s_C5_18915	234547	235248	-1	Membrane protein
234105	242740	8635	Predicted by at least one method			p9_s_C5_18920	235397	236329	-1	hypothetical protein
234105	242740	8635	Predicted by at least one method			p9_s_C5_18925	236801	237688	-1	TIR domain-containing protein
234105	242740	8635	Predicted by at least one method			p9_s_C5_30420	240413	240742	-1	hypothetical protein
234105	242740	8635	Predicted by at least one method			p9_s_C5_30415	240739	241116	-1	DUF2388 domain-containing protein
234105	242740	8635	Predicted by at least one method			p9_s_C5_30410	241154	242740	-1	DUF2875 domain-containing protein
579393	608389	28996	Predicted by at least one method			p9_s_C5_11840	579393	579566	1	hypothetical protein
579393	608389	28996	Predicted by at least one method			p9_s_C5_11845	579609	580580	-1	Phage-base-V domain-containing protein
579393	608389	28996	Predicted by at least one method			p9_s_C5_11850	580565	581257	-1	Succinylarginine dihydrolase
579393	608389	28996	Predicted by at least one method			p9_s_C5_11855	581254	581796	-1	DNA-binding protein
579393	608389	28996	Predicted by at least one method			p9_s_C5_11860	581793	582716	-1	hypothetical protein
579393	608389	28996	Predicted by at least one method			p9_s_C5_11865	582713	583189	-1	phage tail assembly chaperone
579393	608389	28996	Predicted by at least one method			p9_s_C5_22455	584973	586433	1	hypothetical protein
579393	608389	28996	Predicted by at least one method			p9_s_C5_22460	586343	586867	-1	phage tail protein
579393	608389	28996	Predicted by at least one method			p9_s_C5_22465	586860	588032	-1	Baseplate J-like protein
579393	608389	28996	Predicted by at least one method			p9_s_C5_22470	588029	588346	-1	DUF2590 domain-containing protein
579393	608389	28996	Predicted by at least one method			p9_s_C5_22475	588343	590712	-1	phage tail tape measure protein
579393	608389	28996	Predicted by at least one method			p9_s_C5_22480	590890	591177	-1	phage protein
579393	608389	28996	Predicted by at least one method			p9_s_C5_22485	591174	591689	-1	lysis protein
579393	608389	28996	Predicted by at least one method			p9_s_C5_22490	591686	592147	-1	lysozyme
579393	608389	28996	Predicted by at least one method			p9_s_C5_22495	592144	592449	-1	hypothetical protein
579393	608389	28996	Predicted by at least one method			p9_s_C5_22500	592446	592658	-1	conjugal transfer protein TraR
579393	608389	28996	Predicted by at least one method			p9_s_C5_22505	592658	593107	-1	DUF2597 domain-containing protein
579393	608389	28996	Predicted by at least one method			p9_s_C5_22510	593111	594226	-1	DUF2586 domain-containing protein
579393	608389	28996	Predicted by at least one method			p9_s_C5_22515	594239	594907	-1	virion morphogenesis protein
579393	608389	28996	Predicted by at least one method			p9_s_C5_22520	594900	595337	-1	phage tail protein
579393	608389	28996	Predicted by at least one method			p9_s_C5_22525	595337	595798	-1	head completion/stabilization protein
579393	608389	28996	Predicted by at least one method			p9_s_C5_22530	595896	596639	-1	terminase
579393	608389	28996	Predicted by at least one method			p9_s_C5_22535	596636	597658	-1	phage major capsid protein, P2 family
579393	608389	28996	Predicted by at least one method			p9_s_C5_22540	597658	598611	-1	Capsid scaffolding protein
579393	608389	28996	Predicted by at least one method			p9_s_C5_22545	598769	600817	1	terminase
579393	608389	28996	Predicted by at least one method			p9_s_C5_22550	600876	601583	1	phage portal protein
579393	608389	28996	Predicted by at least one method			p9_s_C5_22555	601864	602073	-1	hypothetical protein
579393	608389	28996	Predicted by at least one method			p9_s_C5_22560	602451	602729	-1	hypothetical protein
579393	608389	28996	Predicted by at least one method			p9_s_C5_22565	602726	602956	-1	hypothetical protein
579393	608389	28996	Predicted by at least one method			p9_s_C5_22570	602953	603198	-1	DNA-binding protein
579393	608389	28996	Predicted by at least one method			p9_s_C5_22575	603191	603457	-1	hypothetical protein
579393	608389	28996	Predicted by at least one method			p9_s_C5_22580	603528	603887	-1	hypothetical protein
579393	608389	28996	Predicted by at least one method			p9_s_C5_22585	603917	604264	-1	hypothetical protein
579393	608389	28996	Predicted by at least one method			p9_s_C5_22590	604280	604681	-1	hypothetical protein
579393	608389	28996	Predicted by at least one method			p9_s_C5_22595	605122	607812	-1	Toprim-like
579393	608389	28996	Predicted by at least one method			p9_s_C5_22600	607822	608052	-1	hypothetical protein
579393	608389	28996	Predicted by at least one method			p9_s_C5_22605	608150	608389	1	XRE family transcriptional regulator
653019	672979	19960	Predicted by at least one method			p9_s_C5_22800	653019	653189	-1	hypothetical protein
653019	672979	19960	Predicted by at least one method			p9_s_C5_22805	653392	653592	1	conjugal transfer protein TraR
653019	672979	19960	Predicted by at least one method			p9_s_C5_22810	653640	653999	1	hypothetical protein
653019	672979	19960	Predicted by at least one method			p9_s_C5_22815	654458	654805	1	holin
653019	672979	19960	Predicted by at least one method		gH19	p9_s_C5_22820	654821	655450	1	glycoside hydrolase family 19
653019	672979	19960	Predicted by at least one method			p9_s_C5_22825	655447	655809	1	Transmembrane protein
653019	672979	19960	Predicted by at least one method			p9_s_C5_22830	655806	656063	1	hypothetical protein
653019	672979	19960	Predicted by at least one method			p9_s_C5_22835	656380	656874	1	phage tail protein
653019	672979	19960	Predicted by at least one method			p9_s_C5_22840	656886	657233	1	Phage tail assembly chaperone, TAC
653019	672979	19960	Predicted by at least one method			p9_s_C5_22845	657263	657517	1	hypothetical protein
653019	672979	19960	Predicted by at least one method			p9_s_C5_22850	657564	659399	1	phage tail tape measure protein
653019	672979	19960	Predicted by at least one method			p9_s_C5_22855	659392	659733	1	phage tail protein
653019	672979	19960	Predicted by at least one method		gp18	p9_s_C5_22860	659741	660436	1	phage minor tail protein L
653019	672979	19960	Predicted by at least one method		rri1	p9_s_C5_22865	660439	661209	1	hydrolase Nlp/P60
653019	672979	19960	Predicted by at least one method			p9_s_C5_22870	661264	661866	1	phage tail protein
653019	672979	19960	Predicted by at least one method			p9_s_C5_22875	661925	665593	1	phage tail protein
653019	672979	19960	Predicted by at least one method			p9_s_C5_22880	665892	666566	1	hypothetical protein
653019	672979	19960	Predicted by at least one method			p9_s_C5_22885	667008	668402	1	hypothetical protein
653019	672979	19960	Predicted by at least one method			p9_s_C5_22890	668399	668683	1	hypothetical protein
653019	672979	19960	Predicted by at least one method		trpG	p9_s_C5_22895	669090	669695	1	aminodeoxychorismate/anthranilate synthase component II
653019	672979	19960	Predicted by at least one method		trpD	p9_s_C5_22900	669697	670746	1	Anthranilate phosphoribosyltransferase
653019	672979	19960	Predicted by at least one method		trpC	p9_s_C5_22905	670743	671579	1	indole-3-glycerol phosphate synthase TrpC
653019	672979	19960	Predicted by at least one method		vfr	p9_s_C5_22910	671641	672285	-1	cAMP-regulatory protein
653019	672979	19960	Predicted by at least one method		yhfA	p9_s_C5_22915	672557	672979	1	OsmC family protein
1005768	1013426	7658	Predicted by at least one method		queC	p9_s_C5_17335	1005768	1006442	1	7-cyano-7-deazaguanine synthase QueC
1005768	1013426	7658	Predicted by at least one method			p9_s_C5_17325	1006948	1008228	-1	recombinase XerC
1005768	1013426	7658	Predicted by at least one method		traI	p9_s_C5_17320	1008225	1010144	-1	relaxase
1005768	1013426	7658	Predicted by at least one method			p9_s_C5_17315	1010474	1010824	-1	type II toxin-antitoxin system RelE/ParE family toxin
1005768	1013426	7658	Predicted by at least one method			p9_s_C5_17310	1010828	1011100	-1	type II toxin-antitoxin system ParD family antitoxin
1005768	1013426	7658	Predicted by at least one method			p9_s_C5_17305	1011568	1013082	-1	conjugal transfer protein TraG
1005768	1013426	7658	Predicted by at least one method			p9_s_C5_17300	1013079	1013426	-1	Uncharacterized protein CL-7
1021491	1026457	4966	Predicted by at least one method			p9_s_C5_14750	1021491	1022171	-1	hypothetical protein
1021491	1026457	4966	Predicted by at least one method		dnaB	p9_s_C5_14745	1022168	1023511	-1	replicative DNA helicase
1021491	1026457	4966	Predicted by at least one method			p9_s_C5_14740	1023508	1023726	-1	hypothetical protein
1021491	1026457	4966	Predicted by at least one method			p9_s_C5_14735	1023710	1024417	-1	HNH endonuclease
1021491	1026457	4966	Predicted by at least one method			p9_s_C5_14730	1024414	1025115	-1	DUF2786 domain-containing protein
1021491	1026457	4966	Predicted by at least one method			p9_s_C5_14725	1025115	1025798	-1	Restriction alleviation protein, Lar family
1021491	1026457	4966	Predicted by at least one method			p9_s_C5_14720	1025795	1026457	-1	hypothetical protein
1021491	1026457	4966	Predicted by at least one method			p9_s_C5_14715	1026454	1026945	-1	hypothetical protein
1026942	1032068	5126	Predicted by at least one method			p9_s_C5_14715	1026454	1026945	-1	hypothetical protein
1026942	1032068	5126	Predicted by at least one method			p9_s_C5_14710	1026942	1027679	-1	hypothetical protein
1026942	1032068	5126	Predicted by at least one method			p9_s_C5_14705	1027681	1028547	-1	cobyrinic acid a,c-diamide synthase
1026942	1032068	5126	Predicted by at least one method		fadM	p9_s_C5_14695	1029071	1029475	1	acyl-CoA thioesterase
1026942	1032068	5126	Predicted by at least one method			p9_s_C5_14690	1029596	1030156	-1	hypothetical protein
1026942	1032068	5126	Predicted by at least one method		yjhB	p9_s_C5_14685	1030541	1031245	-1	DNA mismatch repair protein MutT
1026942	1032068	5126	Predicted by at least one method			p9_s_C5_14680	1031427	1032068	-1	hypothetical protein
1979627	1983746	4119	Predicted by at least one method			p9_s_C5_04180	1979627	1981714	-1	hypothetical protein
1979627	1983746	4119	Predicted by at least one method			p9_s_C5_30680	1982748	1983746	-1	hypothetical protein
2057082	2061128	4046	Predicted by at least one method			p9_s_C5_24555	2057082	2058161	-1	hypothetical protein
2057082	2061128	4046	Predicted by at least one method			p9_s_C5_24560	2058235	2059911	-1	AAA-15 domain-containing protein
2057082	2061128	4046	Predicted by at least one method			p9_s_C5_24565	2059944	2061128	-1	37-kD nucleoid-associated bacterial protein
2371932	2389307	17375	Predicted by at least one method			p9_s_C5_23430	2371472	2371951	-1	hypothetical protein
2371932	2389307	17375	Predicted by at least one method			p9_s_C5_23425	2371932	2372576	-1	Uncharacterized protein PA14_35840
2371932	2389307	17375	Predicted by at least one method			p9_s_C5_23420	2372615	2373613	-1	cointegrate resolution protein T
2371932	2389307	17375	Predicted by at least one method			p9_s_C5_23415	2373797	2374768	1	Cointegrate resolution protein S
2371932	2389307	17375	Predicted by at least one method			p9_s_C5_23410	2374798	2375541	1	DUF5131 domain-containing protein
2371932	2389307	17375	Predicted by at least one method		tcmP	p9_s_C5_23405	2375563	2376879	1	S-adenosylmethionine-dependent methyltransferase superfamily protein
2371932	2389307	17375	Predicted by at least one method			p9_s_C5_23400	2377291	2378700	1	homospermidine synthase
2371932	2389307	17375	Predicted by at least one method			p9_s_C5_23395	2378716	2379444	1	Uncharacterized protein CL-16
2371932	2389307	17375	Predicted by at least one method			p9_s_C5_23390	2379441	2380346	1	EamA family transporter
2371932	2389307	17375	Predicted by at least one method			p9_s_C5_23385	2381357	2384371	-1	Tn3 family transposase
2371932	2389307	17375	Predicted by at least one method			p9_s_C5_23380	2384701	2387850	-1	CusA/CzcA family heavy metal efflux RND transporter
2371932	2389307	17375	Predicted by at least one method			p9_s_C5_23375	2387847	2389307	-1	efflux RND transporter periplasmic adaptor subunit
2371932	2389307	17375	Predicted by at least one method			p9_s_C5_23370	2389304	2390566	-1	TolC family protein
2391273	2402984	11711	Predicted by at least one method			p9_s_C5_23365	2391273	2392007	1	AraC family transcriptional regulator
2391273	2402984	11711	Predicted by at least one method			p9_s_C5_23360	2392081	2392416	1	sterol desaturase
2391273	2402984	11711	Predicted by at least one method			p9_s_C5_23355	2392543	2392935	1	sterol desaturase family protein
2391273	2402984	11711	Predicted by at least one method			p9_s_C5_23350	2392965	2393327	-1	transposase
2391273	2402984	11711	Predicted by at least one method			p9_s_C5_23345	2393327	2395927	-1	Tn3 family transposase
2391273	2402984	11711	Predicted by at least one method			p9_s_C5_23340	2396552	2397460	1	glycosyl hydrolase
2391273	2402984	11711	Predicted by at least one method		phyH	p9_s_C5_23335	2397545	2398411	-1	phytanoyl-CoA dioxygenase
2391273	2402984	11711	Predicted by at least one method			p9_s_C5_23330	2398705	2399904	1	DNA-binding transcriptional regulator, PucR family
2391273	2402984	11711	Predicted by at least one method			p9_s_C5_23325	2399927	2400469	-1	hypothetical protein
2391273	2402984	11711	Predicted by at least one method			p9_s_C5_23320	2401178	2402146	-1	MBL fold metallo-hydrolase
2391273	2402984	11711	Predicted by at least one method			p9_s_C5_23315	2402622	2402984	1	Proteobacterial sortase system OmpA family protein
2621169	2637464	16295	Predicted by at least one method			p9_s_C5_30495	2621169	2621324	-1	hypothetical protein
2621169	2637464	16295	Predicted by at least one method			p9_s_C5_30585	2623313	2623696	1	hypothetical protein
2621169	2637464	16295	Predicted by at least one method			p9_s_C5_29780	2636964	2637464	1	hypothetical protein
2964734	2969802	5068	Predicted by at least one method			p9_s_C5_17195	2964734	2965051	-1	Transmembrane protein
2964734	2969802	5068	Predicted by at least one method			p9_s_C5_17200	2965294	2965878	-1	Type II secretion system (T2SS), protein M subtype b
2964734	2969802	5068	Predicted by at least one method			p9_s_C5_17205	2965878	2966321	-1	hypothetical protein
2964734	2969802	5068	Predicted by at least one method		pulK	p9_s_C5_17210	2966908	2967987	-1	Type II secretion system (T2SS), protein K
2964734	2969802	5068	Predicted by at least one method		pulG	p9_s_C5_17215	2967977	2968567	-1	type II secretion system protein
2964734	2969802	5068	Predicted by at least one method		pulJ	p9_s_C5_17220	2968564	2968989	-1	type II secretion system protein
2964734	2969802	5068	Predicted by at least one method			p9_s_C5_17225	2968989	2969426	-1	type II secretion system protein
2964734	2969802	5068	Predicted by at least one method		gspG	p9_s_C5_17230	2969368	2969802	-1	type II secretion system major pseudopilin GspG
3022777	3053354	30577	Predicted by at least one method			p9_s_C5_28015	3022777	3023256	1	3-demethylubiquinone-9 3-methyltransferase
3022777	3053354	30577	Predicted by at least one method			p9_s_C5_28020	3023288	3023680	1	aldehyde-activating protein
3022777	3053354	30577	Predicted by at least one method			p9_s_C5_28025	3023710	3023988	1	hypothetical protein
3022777	3053354	30577	Predicted by at least one method			p9_s_C5_28030	3024063	3024602	1	Cyclic nucleotide-binding domain-containing protein
3022777	3053354	30577	Predicted by at least one method		clpA	p9_s_C5_28035	3024733	3026562	1	ATPase
3022777	3053354	30577	Predicted by at least one method		queE	p9_s_C5_28040	3026564	3027202	1	radical SAM protein
3022777	3053354	30577	Predicted by at least one method			p9_s_C5_28045	3027217	3033513	1	histidine kinase
3022777	3053354	30577	Predicted by at least one method			p9_s_C5_28050	3033510	3034859	1	hypothetical protein
3022777	3053354	30577	Predicted by at least one method			p9_s_C5_00005	3036445	3036663	1	hypothetical protein
3022777	3053354	30577	Predicted by at least one method			p9_s_C5_00010	3037011	3039143	-1	DUF262 domain-containing protein
3022777	3053354	30577	Predicted by at least one method			p9_s_C5_00015	3039272	3042040	-1	type III restriction endonuclease subunit R
3022777	3053354	30577	Predicted by at least one method			p9_s_C5_00020	3042093	3042740	-1	Site-specific DNA-methyltransferase (adenine-specific)
3022777	3053354	30577	Predicted by at least one method			p9_s_C5_00025	3043808	3045628	-1	Abortive phage resistance protein
3022777	3053354	30577	Predicted by at least one method			p9_s_C5_00030	3046041	3048920	-1	Helicase
3022777	3053354	30577	Predicted by at least one method		soxR	p9_s_C5_00040	3049282	3049638	-1	MerR family transcriptional regulator
3022777	3053354	30577	Predicted by at least one method		ihfA	p9_s_C5_00045	3049619	3049921	-1	integration host factor subunit alpha
3022777	3053354	30577	Predicted by at least one method		pheT	p9_s_C5_00050	3049925	3052303	-1	phenylalanine--tRNA ligase subunit beta
3022777	3053354	30577	Predicted by at least one method		pheS	p9_s_C5_00055	3052338	3053354	-1	phenylalanine--tRNA ligase subunit alpha
3129627	3152385	22758	Predicted by at least one method			p9_s_C5_00570	3129627	3129947	1	R body protein RebB-like protein
3129627	3152385	22758	Predicted by at least one method			p9_s_C5_00575	3130010	3130330	1	R body protein RebB-like protein
3129627	3152385	22758	Predicted by at least one method			p9_s_C5_00590	3131105	3131605	-1	DUF305 domain-containing protein
3129627	3152385	22758	Predicted by at least one method			p9_s_C5_00595	3132056	3132802	1	Receptor protein-tyrosine kinase
3129627	3152385	22758	Predicted by at least one method		alpA	p9_s_C5_00600	3132921	3133133	1	transcriptional regulator
3129627	3152385	22758	Predicted by at least one method		parA	p9_s_C5_00605	3133176	3134051	1	cobyrinic acid a,c-diamide synthase
3129627	3152385	22758	Predicted by at least one method			p9_s_C5_00610	3134035	3134304	1	Type II toxin-antitoxin system HicA family toxin
3129627	3152385	22758	Predicted by at least one method			p9_s_C5_00615	3134297	3135976	1	ParB domain-containing protein
3129627	3152385	22758	Predicted by at least one method			p9_s_C5_00620	3135991	3136551	1	coproporphyrinogen III oxidase
3129627	3152385	22758	Predicted by at least one method			p9_s_C5_00625	3136555	3137793	1	STY4528 family pathogenicity island replication protein
3129627	3152385	22758	Predicted by at least one method			p9_s_C5_00630	3138223	3139014	1	TIGR03761 family integrating conjugative element protein
3129627	3152385	22758	Predicted by at least one method			p9_s_C5_00635	3139011	3139538	1	integrase
3129627	3152385	22758	Predicted by at least one method		ssb	p9_s_C5_00640	3139612	3140052	1	single-stranded DNA-binding protein
3129627	3152385	22758	Predicted by at least one method		topB	p9_s_C5_00645	3140336	3142366	1	DNA topoisomerase III
3129627	3152385	22758	Predicted by at least one method		czcD	p9_s_C5_00650	3143090	3143725	-1	cation transporter
3129627	3152385	22758	Predicted by at least one method		cadR	p9_s_C5_00655	3144801	3145199	-1	Cd(II)/Pb(II)-responsive transcriptional regulator
3129627	3152385	22758	Predicted by at least one method		cadA	p9_s_C5_00660	3145249	3148203	1	cadmium-translocating P-type ATPase
3129627	3152385	22758	Predicted by at least one method		lspA	p9_s_C5_00665	3148207	3148707	1	signal peptidase II
3129627	3152385	22758	Predicted by at least one method			p9_s_C5_00670	3149693	3149905	1	Uncharacterized protein ORF C94
3129627	3152385	22758	Predicted by at least one method			p9_s_C5_00675	3149927	3150319	1	Uncharacterized protein ORF C93
3129627	3152385	22758	Predicted by at least one method			p9_s_C5_00680	3150502	3151188	1	Uncharacterized protein ORF C92
3129627	3152385	22758	Predicted by at least one method			p9_s_C5_00685	3151272	3152009	1	ABC transporter substrate-binding protein
3129627	3152385	22758	Predicted by at least one method			p9_s_C5_00690	3152107	3152385	1	uridylate kinase
3176671	3182092	5421	Predicted by at least one method		nucC	p9_s_C5_00835	3176671	3177396	-1	CBASS effector endonuclease NucC
3176671	3182092	5421	Predicted by at least one method		cdnD	p9_s_C5_00840	3177435	3178337	-1	Cyclic AMP-AMP-AMP synthase
3176671	3182092	5421	Predicted by at least one method		cap7	p9_s_C5_00845	3178337	3178837	-1	CD-NTase-associated protein 7
3176671	3182092	5421	Predicted by at least one method		cap8	p9_s_C5_00850	3178834	3179304	-1	CD-NTase-associated protein 8
3176671	3182092	5421	Predicted by at least one method		cap6	p9_s_C5_00855	3179301	3180215	-1	CD-NTase-associated protein 6
3176671	3182092	5421	Predicted by at least one method			p9_s_C5_00860	3180233	3180736	-1	PIN domain-containing protein
3176671	3182092	5421	Predicted by at least one method			p9_s_C5_00865	3180805	3181275	-1	DNA-binding protein
3176671	3182092	5421	Predicted by at least one method			p9_s_C5_00870	3181479	3181862	1	RAQPRD family plasmid
3176671	3182092	5421	Predicted by at least one method			p9_s_C5_00875	3181859	3182092	1	TIGR03758 family integrating conjugative element protein
3179301	3221971	42670	Predicted by at least one method		cap8	p9_s_C5_00850	3178834	3179304	-1	CD-NTase-associated protein 8
3179301	3221971	42670	Predicted by at least one method		cap6	p9_s_C5_00855	3179301	3180215	-1	CD-NTase-associated protein 6
3179301	3221971	42670	Predicted by at least one method			p9_s_C5_00860	3180233	3180736	-1	PIN domain-containing protein
3179301	3221971	42670	Predicted by at least one method			p9_s_C5_00865	3180805	3181275	-1	DNA-binding protein
3179301	3221971	42670	Predicted by at least one method			p9_s_C5_00870	3181479	3181862	1	RAQPRD family plasmid
3179301	3221971	42670	Predicted by at least one method			p9_s_C5_00875	3181859	3182092	1	TIGR03758 family integrating conjugative element protein
3179301	3221971	42670	Predicted by at least one method			p9_s_C5_00880	3182109	3182468	1	TIGR03745 family integrating conjugative element membrane protein
3179301	3221971	42670	Predicted by at least one method			p9_s_C5_00885	3182480	3182878	1	TIGR03750 family conjugal transfer protein
3179301	3221971	42670	Predicted by at least one method			p9_s_C5_00890	3182875	3183567	1	Integrating conjugative element protein
3179301	3221971	42670	Predicted by at least one method			p9_s_C5_00895	3183564	3184475	1	Integrating conjugative element protein
3179301	3221971	42670	Predicted by at least one method			p9_s_C5_00900	3184465	3185883	1	TIGR03752 family integrating conjugative element protein
3179301	3221971	42670	Predicted by at least one method			p9_s_C5_00905	3185864	3186313	1	TIGR03751 family conjugal transfer lipoprotein
3179301	3221971	42670	Predicted by at least one method		virB4	p9_s_C5_00910	3186313	3189204	1	conjugative transfer ATPase
3179301	3221971	42670	Predicted by at least one method		dsbG	p9_s_C5_00915	3189229	3189996	1	disulfide bond formation protein DsbA
3179301	3221971	42670	Predicted by at least one method		radC	p9_s_C5_00920	3190172	3190666	1	DNA repair protein RadC
3179301	3221971	42670	Predicted by at least one method			p9_s_C5_00925	3190831	3191277	1	Integrating conjugative element protein
3179301	3221971	42670	Predicted by at least one method			p9_s_C5_00930	3191274	3192224	1	TIGR03756 family integrating conjugative element protein
3179301	3221971	42670	Predicted by at least one method			p9_s_C5_00935	3192234	3193628	1	integrating conjugative element protein
3179301	3221971	42670	Predicted by at least one method			p9_s_C5_00940	3193625	3193984	1	Uncharacterized protein ORF C41
3179301	3221971	42670	Predicted by at least one method			p9_s_C5_00945	3193998	3195518	1	conjugal transfer protein TraG
3179301	3221971	42670	Predicted by at least one method			p9_s_C5_00950	3195530	3195895	-1	DUF3742 domain-containing protein
3179301	3221971	42670	Predicted by at least one method			p9_s_C5_00955	3195980	3196612	-1	RES domain-containing protein
3179301	3221971	42670	Predicted by at least one method			p9_s_C5_00960	3196625	3197251	-1	integrase
3179301	3221971	42670	Predicted by at least one method		traI	p9_s_C5_00965	3197567	3199414	1	relaxase
3179301	3221971	42670	Predicted by at least one method		acrA	p9_s_C5_00970	3199936	3200904	1	Multidrug efflux pump subunit AcrA (membrane-fusion protein)
3179301	3221971	42670	Predicted by at least one method			p9_s_C5_00975	3200997	3201398	1	Efflux pump membrane transporter BepE
3179301	3221971	42670	Predicted by at least one method			p9_s_C5_00980	3201707	3203188	1	ParB domain protein nuclease
3179301	3221971	42670	Predicted by at least one method		yhbS	p9_s_C5_00985	3203396	3203926	-1	N-acetyltransferase
3179301	3221971	42670	Predicted by at least one method		chrA	p9_s_C5_00990	3203932	3205161	-1	chromate transporter
3179301	3221971	42670	Predicted by at least one method		padR	p9_s_C5_00995	3205158	3205460	-1	PadR family transcriptional regulator
3179301	3221971	42670	Predicted by at least one method		arsC	p9_s_C5_01000	3205559	3205981	-1	arsenate reductase (glutaredoxin)
3179301	3221971	42670	Predicted by at least one method		arsB	p9_s_C5_01005	3205996	3207081	-1	ACR3 family arsenite efflux transporter
3179301	3221971	42670	Predicted by at least one method		wzb	p9_s_C5_01010	3207092	3207589	-1	protein-tyrosine-phosphatase
3179301	3221971	42670	Predicted by at least one method			p9_s_C5_01015	3207602	3208072	-1	glyoxalase/bleomycin resistance/dioxygenase family protein
3179301	3221971	42670	Predicted by at least one method		arsR	p9_s_C5_01020	3208086	3208415	-1	transcriptional regulator
3179301	3221971	42670	Predicted by at least one method		baeS	p9_s_C5_01025	3209363	3210517	-1	two-component sensor histidine kinase
3179301	3221971	42670	Predicted by at least one method		ompR	p9_s_C5_01030	3210771	3211463	-1	DNA-binding response regulator
3179301	3221971	42670	Predicted by at least one method		sufI	p9_s_C5_01035	3211718	3213619	1	copper resistance system multicopper oxidase
3179301	3221971	42670	Predicted by at least one method			p9_s_C5_01040	3213645	3214625	1	Copper resistance protein B
3179301	3221971	42670	Predicted by at least one method			p9_s_C5_01045	3214663	3215148	1	metal-binding protein
3179301	3221971	42670	Predicted by at least one method			p9_s_C5_01050	3215182	3215454	1	DUF2933 domain-containing protein
3179301	3221971	42670	Predicted by at least one method		cadA	p9_s_C5_01055	3215973	3218048	1	cadmium-translocating P-type ATPase
3179301	3221971	42670	Predicted by at least one method		copC	p9_s_C5_01060	3218190	3218576	1	copper homeostasis periplasmic binding protein CopC
3179301	3221971	42670	Predicted by at least one method		copD	p9_s_C5_01065	3218581	3219507	1	copper homeostasis membrane protein CopD
3179301	3221971	42670	Predicted by at least one method			p9_s_C5_01070	3219636	3219920	1	copper resistance protein CopK
3179301	3221971	42670	Predicted by at least one method		lysR	p9_s_C5_01075	3220152	3221060	1	LysR family transcriptional regulator
3179301	3221971	42670	Predicted by at least one method		tnp-ISPa39	p9_s_C5_01080	3221708	3221971	1	IS3 family ISPa39 transposase
3208086	3215454	7368	Predicted by at least one method		arsR	p9_s_C5_01020	3208086	3208415	-1	transcriptional regulator
3208086	3215454	7368	Predicted by at least one method		baeS	p9_s_C5_01025	3209363	3210517	-1	two-component sensor histidine kinase
3208086	3215454	7368	Predicted by at least one method		ompR	p9_s_C5_01030	3210771	3211463	-1	DNA-binding response regulator
3208086	3215454	7368	Predicted by at least one method		sufI	p9_s_C5_01035	3211718	3213619	1	copper resistance system multicopper oxidase
3208086	3215454	7368	Predicted by at least one method			p9_s_C5_01040	3213645	3214625	1	Copper resistance protein B
3208086	3215454	7368	Predicted by at least one method			p9_s_C5_01045	3214663	3215148	1	metal-binding protein
3208086	3215454	7368	Predicted by at least one method			p9_s_C5_01050	3215182	3215454	1	DUF2933 domain-containing protein
3218581	3225711	7130	Predicted by at least one method		copD	p9_s_C5_01065	3218581	3219507	1	copper homeostasis membrane protein CopD
3218581	3225711	7130	Predicted by at least one method			p9_s_C5_01070	3219636	3219920	1	copper resistance protein CopK
3218581	3225711	7130	Predicted by at least one method		lysR	p9_s_C5_01075	3220152	3221060	1	LysR family transcriptional regulator
3218581	3225711	7130	Predicted by at least one method		tnp-ISPa39	p9_s_C5_01080	3221708	3221971	1	IS3 family ISPa39 transposase
3218581	3225711	7130	Predicted by at least one method		tnp-IS3	p9_s_C5_01085	3222004	3222867	1	IS3 family transposase
3218581	3225711	7130	Predicted by at least one method		tnp-IS5	p9_s_C5_01090	3223405	3223860	-1	IS5 family transposase
3218581	3225711	7130	Predicted by at least one method		tolC	p9_s_C5_01095	3224404	3225711	1	heavy metal RND transporter
3582159	3595477	13318	Predicted by at least one method			p9_s_C5_24130	3582159	3583187	-1	glycosyl transferase
3582159	3595477	13318	Predicted by at least one method			p9_s_C5_24125	3583380	3584585	-1	Similar to DegT/DnrJ/EryC1/StrS family
3582159	3595477	13318	Predicted by at least one method			p9_s_C5_24120	3584627	3585262	-1	acetyltransferase
3582159	3595477	13318	Predicted by at least one method			p9_s_C5_24115	3585259	3585858	-1	sugar transferase
3582159	3595477	13318	Predicted by at least one method			p9_s_C5_24110	3585855	3587072	-1	glycosyltransferase WbuB
3582159	3595477	13318	Predicted by at least one method			p9_s_C5_24105	3587069	3588901	-1	heparinase
3582159	3595477	13318	Predicted by at least one method			p9_s_C5_24100	3588910	3591051	-1	dehydrogenase
3582159	3595477	13318	Predicted by at least one method			p9_s_C5_24095	3591048	3592061	-1	Glycosyltransferase family 1 protein
3582159	3595477	13318	Predicted by at least one method			p9_s_C5_24090	3592054	3593118	-1	Glycosyltransferase family 2 protein
3582159	3595477	13318	Predicted by at least one method			p9_s_C5_24085	3593105	3594355	-1	ORF_8
3582159	3595477	13318	Predicted by at least one method			p9_s_C5_24080	3594362	3595477	-1	Flippase
4202171	4214405	12234	Predicted by at least one method		cls	p9_s_C5_09615	4202171	4202863	-1	nuclease
4202171	4214405	12234	Predicted by at least one method		smc	p9_s_C5_09610	4202882	4208122	-1	AAA family ATPase
4202171	4214405	12234	Predicted by at least one method			p9_s_C5_09605	4208272	4210338	-1	Flotillin family protein
4202171	4214405	12234	Predicted by at least one method			p9_s_C5_09600	4210374	4211015	-1	DUF1449 domain-containing protein
4202171	4214405	12234	Predicted by at least one method			p9_s_C5_09595	4211071	4211766	-1	phage shock protein A
4202171	4214405	12234	Predicted by at least one method		yjfI	p9_s_C5_09590	4211781	4212401	-1	DUF2170 domain-containing protein
4202171	4214405	12234	Predicted by at least one method		caiB	p9_s_C5_09585	4212736	4213935	1	formyl-CoA transferase
4202171	4214405	12234	Predicted by at least one method			p9_s_C5_09580	4214121	4214405	-1	DUF3509 domain-containing protein
4357220	4363416	6196	Predicted by at least one method			p9_s_C5_29880	4357220	4359058	-1	Pyocin-S2
4357220	4363416	6196	Predicted by at least one method		spoIVCA	p9_s_C5_21940	4360702	4361277	1	transposon DNA-invertase
4357220	4363416	6196	Predicted by at least one method			p9_s_C5_21935	4361761	4362843	1	Putative integrase protein
4357220	4363416	6196	Predicted by at least one method			p9_s_C5_21930	4363033	4363416	1	AAA domain-containing protein
4470338	4482904	12566	Predicted by at least one method		pycTIR	p9_s_C5_21450	4470338	4471264	1	Pycsar effector protein PaPycTIR
4470338	4482904	12566	Predicted by at least one method		tnpB	p9_s_C5_27070	4473007	4473297	-1	IS66 family insertion sequence element accessory protein TnpB
4470338	4482904	12566	Predicted by at least one method			p9_s_C5_27065	4474210	4474512	-1	hypothetical protein
4470338	4482904	12566	Predicted by at least one method			p9_s_C5_27060	4474603	4476003	-1	diguanylate cyclase
4470338	4482904	12566	Predicted by at least one method			p9_s_C5_27055	4476000	4476578	-1	hypothetical protein
4470338	4482904	12566	Predicted by at least one method			p9_s_C5_27050	4476683	4476904	1	transcriptional regulator
4470338	4482904	12566	Predicted by at least one method			p9_s_C5_27045	4477468	4479516	-1	integrase
4470338	4482904	12566	Predicted by at least one method			p9_s_C5_27040	4479513	4481441	-1	hypothetical protein
4470338	4482904	12566	Predicted by at least one method			p9_s_C5_27035	4481438	4482904	-1	integrase
4474210	4487713	13503	Predicted by at least one method			p9_s_C5_27065	4474210	4474512	-1	hypothetical protein
4474210	4487713	13503	Predicted by at least one method			p9_s_C5_27060	4474603	4476003	-1	diguanylate cyclase
4474210	4487713	13503	Predicted by at least one method			p9_s_C5_27055	4476000	4476578	-1	hypothetical protein
4474210	4487713	13503	Predicted by at least one method			p9_s_C5_27050	4476683	4476904	1	transcriptional regulator
4474210	4487713	13503	Predicted by at least one method			p9_s_C5_27045	4477468	4479516	-1	integrase
4474210	4487713	13503	Predicted by at least one method			p9_s_C5_27040	4479513	4481441	-1	hypothetical protein
4474210	4487713	13503	Predicted by at least one method			p9_s_C5_27035	4481438	4482904	-1	integrase
4474210	4487713	13503	Predicted by at least one method		hrpB	p9_s_C5_27030	4482960	4485473	-1	ATP-dependent helicase HrpB
4474210	4487713	13503	Predicted by at least one method			p9_s_C5_27025	4485615	4486031	1	polyribonucleotide nucleotidyltransferase
4474210	4487713	13503	Predicted by at least one method		fieF	p9_s_C5_27020	4486120	4487016	1	CDF family cation-efflux transporter FieF
4474210	4487713	13503	Predicted by at least one method			p9_s_C5_27015	4487009	4487713	-1	DUF6515 domain-containing protein
4821745	4826166	4421	Predicted by at least one method			p9_s_C5_30030	4821745	4822122	1	hypothetical protein
4821745	4826166	4421	Predicted by at least one method			p9_s_C5_30610	4823871	4824575	-1	sporulation protein
4821745	4826166	4421	Predicted by at least one method		coaX	p9_s_C5_30605	4824584	4825330	-1	pantothenate kinase
4821745	4826166	4421	Predicted by at least one method		birA	p9_s_C5_30600	4825327	4826166	-1	bifunctional biotin--[acetyl-CoA-carboxylase] ligase/biotin operon repressor BirA
5136284	5141130	4846	Predicted by at least one method			p9_s_C5_02910	5135472	5136287	1	pilus assembly protein PilW
5136284	5141130	4846	Predicted by at least one method			p9_s_C5_02905	5136284	5136889	1	pilus assembly protein PilX
5136284	5141130	4846	Predicted by at least one method		pilY1	p9_s_C5_02900	5136903	5140379	1	Type IV pilus biogenesis factor PilY1
5136284	5141130	4846	Predicted by at least one method			p9_s_C5_02895	5140382	5140708	1	pilus assembly protein PilY
5136284	5141130	4846	Predicted by at least one method			p9_s_C5_02890	5140705	5141130	1	pilus assembly protein PilE
5278634	5284139	5505	Predicted by at least one method			p9_s_C5_25815	5278634	5279635	-1	Putative integrase
5278634	5284139	5505	Predicted by at least one method			p9_s_C5_25820	5279632	5280924	-1	Uncharacterized protein ORF430
5278634	5284139	5505	Predicted by at least one method			p9_s_C5_25825	5281056	5281157	-1	hypothetical protein
5278634	5284139	5505	Predicted by at least one method			p9_s_C5_25830	5281154	5282437	-1	Uncharacterized protein ORF424
5278634	5284139	5505	Predicted by at least one method			p9_s_C5_25835	5282441	5282797	-1	Head virion protein G6P
5278634	5284139	5505	Predicted by at least one method			p9_s_C5_25840	5282802	5284139	-1	Attachment protein
5286379	5290457	4078	Predicted by at least one method			p9_s_C5_25870	5286379	5286651	-1	10-1 kDa protein
5286379	5290457	4078	Predicted by at least one method			p9_s_C5_25875	5286761	5287033	1	DNA-binding protein
5286379	5290457	4078	Predicted by at least one method			p9_s_C5_25880	5287151	5288587	1	HAD family hydrolase
5286379	5290457	4078	Predicted by at least one method			p9_s_C5_25885	5288654	5289550	1	DNA-processing protein DprA
5286379	5290457	4078	Predicted by at least one method			p9_s_C5_25890	5289585	5290457	-1	DUF4868 domain-containing protein
5770184	5774475	4291	Predicted by at least one method			p9_s_C5_25180	5770184	5770825	-1	sel1 repeat family protein
5770184	5774475	4291	Predicted by at least one method		tPR	p9_s_C5_30705	5771919	5772560	-1	sel1 repeat family protein
5770184	5774475	4291	Predicted by at least one method			p9_s_C5_23925	5773657	5774475	-1	sel1 repeat family protein
5869734	5885814	16080	Predicted by at least one method			p9_s_C5_23450	5869734	5870306	1	phage baseplate assembly protein V
5869734	5885814	16080	Predicted by at least one method			p9_s_C5_23445	5870303	5870647	1	Baseplate assembly protein
5869734	5885814	16080	Predicted by at least one method			p9_s_C5_23440	5870644	5871558	1	Baseplate assembly protein
5869734	5885814	16080	Predicted by at least one method			p9_s_C5_23435	5871558	5872094	1	phage tail protein I
5869734	5885814	16080	Predicted by at least one method			p9_s_C5_19650	5874962	5875426	1	Phage tail protein
5869734	5885814	16080	Predicted by at least one method			p9_s_C5_19655	5875517	5876692	1	phage tail sheath protein
5869734	5885814	16080	Predicted by at least one method			p9_s_C5_19660	5876749	5877264	1	phage major tail tube protein
5869734	5885814	16080	Predicted by at least one method			p9_s_C5_19665	5877319	5877648	1	phage tail assembly protein
5869734	5885814	16080	Predicted by at least one method			p9_s_C5_19670	5877766	5880525	1	phage tail tape measure protein
5869734	5885814	16080	Predicted by at least one method			p9_s_C5_19675	5880531	5880971	1	phage tail protein
5869734	5885814	16080	Predicted by at least one method			p9_s_C5_19680	5880968	5882245	1	Phage late control protein
5869734	5885814	16080	Predicted by at least one method			p9_s_C5_19685	5883716	5884066	-1	CDC37-C domain-containing protein
5869734	5885814	16080	Predicted by at least one method			p9_s_C5_19690	5884119	5884235	-1	hypothetical protein
5869734	5885814	16080	Predicted by at least one method			p9_s_C5_19695	5884719	5885024	1	DNA-binding protein
5869734	5885814	16080	Predicted by at least one method			p9_s_C5_19700	5885024	5885524	1	hypothetical protein
5869734	5885814	16080	Predicted by at least one method			p9_s_C5_19705	5885521	5885814	1	transcriptional regulator
5869734	5885814	16080	Predicted by at least one method			p9_s_C5_19710	5885811	5886161	1	hypothetical protein
6013229	6017700	4471	Predicted by at least one method			p9_s_C5_20330	6013229	6013852	-1	hypothetical protein
6013229	6017700	4471	Predicted by at least one method			p9_s_C5_20335	6014431	6017700	-1	hypothetical protein
6013229	6017700	4471	Predicted by at least one method		vgrG	p9_s_C5_20340	6017697	6019772	-1	type VI secretion system tip protein VgrG
6235067	6243702	8635	Predicted by at least one method			p9_s_C5_12115	6235067	6235360	1	Holliday junction resolvase
6235067	6243702	8635	Predicted by at least one method			p9_s_C5_12120	6235389	6235724	1	DUF2388 domain-containing protein
6235067	6243702	8635	Predicted by at least one method			p9_s_C5_12125	6235721	6237679	1	DUF4105 domain-containing protein
6235067	6243702	8635	Predicted by at least one method			p9_s_C5_12130	6237787	6238206	-1	aldehyde-activating protein
6235067	6243702	8635	Predicted by at least one method		yfdV	p9_s_C5_12135	6238274	6239218	1	transporter
6235067	6243702	8635	Predicted by at least one method			p9_s_C5_12140	6239215	6239577	1	DUF2388 domain-containing protein
6235067	6243702	8635	Predicted by at least one method		citM	p9_s_C5_12145	6239857	6241161	1	citrate transporter
6235067	6243702	8635	Predicted by at least one method		terC	p9_s_C5_12150	6241182	6241946	1	Integral membrane protein TerC family
6235067	6243702	8635	Predicted by at least one method		prfH	p9_s_C5_12155	6241952	6242566	-1	peptide chain release factor H
6235067	6243702	8635	Predicted by at least one method		rtcB	p9_s_C5_12160	6242563	6243702	-1	RNA ligase RtcB family protein
6326377	6333268	6891	Predicted by at least one method			p9_s_C5_12555	6326377	6327111	1	tRNA-dependent cyclodipeptide synthase
6326377	6333268	6891	Predicted by at least one method			p9_s_C5_12560	6327114	6328082	1	isopenicillin N synthase family oxygenase
6326377	6333268	6891	Predicted by at least one method			p9_s_C5_12565	6328079	6329020	1	2OG-Fe(II) oxygenase
6326377	6333268	6891	Predicted by at least one method			p9_s_C5_12570	6329017	6330447	1	cytochrome
6326377	6333268	6891	Predicted by at least one method			p9_s_C5_12575	6330473	6331354	1	2OG-FeII-Oxy domain-containing protein
6326377	6333268	6891	Predicted by at least one method			p9_s_C5_12580	6331383	6332330	1	Fe2OG dioxygenase domain-containing protein
6326377	6333268	6891	Predicted by at least one method			p9_s_C5_12585	6332378	6333268	1	Isopenicillin N synthase family oxygenase
6401864	6408449	6585	Predicted by at least one method			p9_s_C5_29450	6401864	6402472	-1	hypothetical protein
6401864	6408449	6585	Predicted by at least one method			p9_s_C5_29445	6402769	6403335	-1	OsmC family protein
6401864	6408449	6585	Predicted by at least one method			p9_s_C5_29440	6403350	6404126	-1	sugar dehydrogenase
6401864	6408449	6585	Predicted by at least one method			p9_s_C5_29435	6404186	6404770	-1	TetR family transcriptional regulator
6401864	6408449	6585	Predicted by at least one method			p9_s_C5_29430	6404767	6405447	-1	Anti-sigma factor, putative, ChrR family
6401864	6408449	6585	Predicted by at least one method			p9_s_C5_29425	6405853	6406476	1	hypothetical protein
6401864	6408449	6585	Predicted by at least one method			p9_s_C5_29420	6407294	6407512	1	hypothetical protein
6401864	6408449	6585	Predicted by at least one method			p9_s_C5_29415	6407509	6408168	-1	protein-disulfide isomerase
6401864	6408449	6585	Predicted by at least one method			p9_s_C5_29410	6408165	6408449	-1	hypothetical protein
6401864	6408449	6585	Predicted by at least one method			p9_s_C5_29405	6408446	6411388	-1	conjugative transfer ATPase
6425664	6435350	9686	Predicted by at least one method			p9_s_C5_29315	6425664	6426362	-1	methyl-accepting chemotaxis protein
6425664	6435350	9686	Predicted by at least one method			p9_s_C5_29310	6426580	6426852	1	hypothetical protein
6425664	6435350	9686	Predicted by at least one method			p9_s_C5_29305	6426876	6427574	-1	hypothetical protein
6425664	6435350	9686	Predicted by at least one method			p9_s_C5_29300	6427679	6428002	-1	Anti-CRISPR protein AcrE1
6425664	6435350	9686	Predicted by at least one method			p9_s_C5_29295	6428965	6429561	-1	VWA domain-containing protein
6425664	6435350	9686	Predicted by at least one method			p9_s_C5_29290	6430155	6430529	-1	hypothetical protein
6425664	6435350	9686	Predicted by at least one method			p9_s_C5_29105	6432394	6433077	-1	DUF159 domain-containing protein
6425664	6435350	9686	Predicted by at least one method			p9_s_C5_29110	6433143	6433799	-1	DEAD/DEAH box helicase
6425664	6435350	9686	Predicted by at least one method			p9_s_C5_29115	6433905	6435350	-1	SAM-dependent methyltransferase
6458747	6472928	14181	Predicted by at least one method			p9_s_C5_29255	6458747	6458956	-1	cold-shock protein
6458747	6472928	14181	Predicted by at least one method		topA	p9_s_C5_29260	6459263	6461182	-1	type I DNA topoisomerase
6458747	6472928	14181	Predicted by at least one method		ssb	p9_s_C5_29265	6462010	6462468	-1	single-stranded DNA-binding protein
6458747	6472928	14181	Predicted by at least one method			p9_s_C5_29270	6462498	6463328	-1	phage regulatory protein
6458747	6472928	14181	Predicted by at least one method			p9_s_C5_29275	6463376	6463924	-1	DUF3158 domain-containing protein
6458747	6472928	14181	Predicted by at least one method			p9_s_C5_29280	6463930	6464658	-1	TIGR03761 family integrating conjugative element protein
6458747	6472928	14181	Predicted by at least one method			p9_s_C5_29285	6464815	6465012	-1	hypothetical protein
6458747	6472928	14181	Predicted by at least one method			p9_s_C5_30725	6466136	6466327	1	hypothetical protein
6458747	6472928	14181	Predicted by at least one method			p9_s_C5_30040	6467898	6468095	-1	hypothetical protein
6458747	6472928	14181	Predicted by at least one method			p9_s_C5_30045	6468092	6468721	-1	lytic transglycosylase domain-containing protein
6458747	6472928	14181	Predicted by at least one method			p9_s_C5_30050	6468718	6468876	-1	Putative membrane protein
6458747	6472928	14181	Predicted by at least one method			p9_s_C5_30055	6468879	6469175	-1	Putative 2/3 transmembrane domain holin
6458747	6472928	14181	Predicted by at least one method			p9_s_C5_30060	6469349	6470104	1	hypothetical protein
6458747	6472928	14181	Predicted by at least one method			p9_s_C5_30065	6470077	6470280	-1	hypothetical protein
6458747	6472928	14181	Predicted by at least one method			p9_s_C5_30070	6470326	6470829	-1	hypothetical protein
6458747	6472928	14181	Predicted by at least one method			p9_s_C5_30075	6471324	6471554	1	DNA-binding protein
6458747	6472928	14181	Predicted by at least one method			p9_s_C5_30080	6472187	6472675	1	hypothetical protein
6458747	6472928	14181	Predicted by at least one method			p9_s_C5_30085	6472668	6472928	1	hypothetical protein
6458747	6472928	14181	Predicted by at least one method			p9_s_C5_30090	6472925	6473239	1	HTH iclR-type domain-containing protein
6504914	6512785	7871	Predicted by at least one method			p9_s_C5_30470	6504914	6505486	1	phage virion morphogenesis protein
6504914	6512785	7871	Predicted by at least one method			p9_s_C5_30700	6508939	6509607	1	hypothetical protein
6504914	6512785	7871	Predicted by at least one method			p9_s_C5_30365	6510717	6512021	-1	STY4528 family pathogenicity island replication protein
6504914	6512785	7871	Predicted by at least one method			p9_s_C5_30370	6512018	6512785	-1	DUF2857 domain-containing protein
6526889	6537028	10139	Predicted by at least one method			p9_s_C5_30185	6526889	6527521	1	hypothetical protein
6526889	6537028	10139	Predicted by at least one method			p9_s_C5_30190	6527984	6528115	-1	hypothetical protein
6526889	6537028	10139	Predicted by at least one method			p9_s_C5_30195	6528258	6528554	1	Putative 2/3 transmembrane domain holin
6526889	6537028	10139	Predicted by at least one method			p9_s_C5_30200	6528557	6529288	1	Endolysin
6526889	6537028	10139	Predicted by at least one method			p9_s_C5_30710	6531070	6531288	-1	DUF2786 domain-containing protein
6526889	6537028	10139	Predicted by at least one method		tra5	p9_s_C5_30695	6534271	6535011	-1	IS3 family transposase
6526889	6537028	10139	Predicted by at least one method			p9_s_C5_30475	6536291	6537028	1	hypothetical protein
6553005	6585521	32516	Predicted by at least one method			p9_s_C5_30335	6553005	6553877	1	hypothetical protein
6553005	6585521	32516	Predicted by at least one method			p9_s_C5_30340	6553877	6555583	1	Virion structural component
6553005	6585521	32516	Predicted by at least one method			p9_s_C5_30345	6555570	6556388	1	Phage conserved hypothetical protein BR0599
6553005	6585521	32516	Predicted by at least one method			p9_s_C5_30350	6556398	6556628	1	hypothetical protein
6553005	6585521	32516	Predicted by at least one method			p9_s_C5_30355	6556842	6559052	1	hypothetical protein
6553005	6585521	32516	Predicted by at least one method			p9_s_C5_30360	6559049	6560197	1	DUF2793 domain-containing protein
6553005	6585521	32516	Predicted by at least one method			p9_s_C5_30300	6561440	6562312	1	hypothetical protein
6553005	6585521	32516	Predicted by at least one method			p9_s_C5_30305	6562312	6564015	1	hypothetical protein
6553005	6585521	32516	Predicted by at least one method			p9_s_C5_30310	6564005	6564826	1	Phage conserved hypothetical protein BR0599
6553005	6585521	32516	Predicted by at least one method			p9_s_C5_30315	6564835	6565074	1	hypothetical protein
6553005	6585521	32516	Predicted by at least one method			p9_s_C5_30320	6565071	6565289	1	hypothetical protein
6553005	6585521	32516	Predicted by at least one method			p9_s_C5_30325	6565279	6567486	1	Phage-tail-3 domain-containing protein
6553005	6585521	32516	Predicted by at least one method			p9_s_C5_30330	6567483	6568634	1	hypothetical protein
6553005	6585521	32516	Predicted by at least one method			p9_s_C5_29465	6574374	6574877	1	transcriptional regulator
6553005	6585521	32516	Predicted by at least one method		prpR	p9_s_C5_29470	6574943	6576895	-1	propionate catabolism operon regulatory protein PrpR
6553005	6585521	32516	Predicted by at least one method			p9_s_C5_29475	6577092	6578147	1	phosphotransferase family protein
6553005	6585521	32516	Predicted by at least one method			p9_s_C5_29480	6578144	6578500	1	acyl-CoA dehydrogenase
6553005	6585521	32516	Predicted by at least one method		caiA	p9_s_C5_29485	6578551	6579723	1	acyl-CoA dehydrogenase
6553005	6585521	32516	Predicted by at least one method		fabG	p9_s_C5_29490	6579723	6580490	1	2-deoxy-D-gluconate 3-dehydrogenase
6553005	6585521	32516	Predicted by at least one method		menE,fadK	p9_s_C5_29495	6580574	6582223	1	acyl-CoA synthetase
6553005	6585521	32516	Predicted by at least one method			p9_s_C5_29500	6582280	6582603	1	DUF485 domain-containing protein
6553005	6585521	32516	Predicted by at least one method		actP	p9_s_C5_29505	6582600	6584258	1	cation acetate symporter
6553005	6585521	32516	Predicted by at least one method			p9_s_C5_29510	6584336	6584488	-1	Amino acid permease
6553005	6585521	32516	Predicted by at least one method			p9_s_C5_29515	6584562	6585521	-1	NAD(P)-dependent oxidoreductase
6567483	6574877	7394	Predicted by at least one method			p9_s_C5_30325	6565279	6567486	1	Phage-tail-3 domain-containing protein
6567483	6574877	7394	Predicted by at least one method			p9_s_C5_30330	6567483	6568634	1	hypothetical protein
6567483	6574877	7394	Predicted by at least one method			p9_s_C5_29465	6574374	6574877	1	transcriptional regulator
6591105	6598004	6899	Predicted by at least one method			p9_s_C5_29540	6591105	6591980	-1	alpha/beta hydrolase
6591105	6598004	6899	Predicted by at least one method			p9_s_C5_29545	6591977	6593503	-1	FAD-containing monooxygenase EthA
6591105	6598004	6899	Predicted by at least one method			p9_s_C5_29550	6593900	6594481	-1	TetR family transcriptional regulator
6591105	6598004	6899	Predicted by at least one method			p9_s_C5_29555	6594930	6595817	1	phytanoyl-CoA dioxygenase
6591105	6598004	6899	Predicted by at least one method			p9_s_C5_29560	6595879	6597246	1	FAD-dependent oxidoreductase
6591105	6598004	6899	Predicted by at least one method			p9_s_C5_29565	6597342	6598004	1	hypothetical protein

## Sheet: p48_d1_C12
Island start	Island end	Length	Method	Gene name	Gene ID	Locus	Gene start	Gene end	Strand	Product	External Annotations
182007	193396	11389	Predicted by at least one method			p48_d1_C12_27710	182007	184286	1	AAA family ATPase
182007	193396	11389	Predicted by at least one method			p48_d1_C12_27705	184593	185651	1	condensin subunit MukF
182007	193396	11389	Predicted by at least one method			p48_d1_C12_27700	185648	186328	1	condensin subunit E
182007	193396	11389	Predicted by at least one method		mukB	p48_d1_C12_27695	186325	190749	1	chromosome partition protein MukB
182007	193396	11389	Predicted by at least one method			p48_d1_C12_27690	190749	191735	1	DUF2220 domain-containing protein
182007	193396	11389	Predicted by at least one method			p48_d1_C12_27685	191759	191989	-1	HTH cro/C1-type domain-containing protein
182007	193396	11389	Predicted by at least one method			p48_d1_C12_27680	192578	193396	1	hypothetical protein
203368	213834	10466	Predicted by at least one method			p48_d1_C12_27665	203368	203541	1	hypothetical protein
203368	213834	10466	Predicted by at least one method			p48_d1_C12_27660	204093	204698	1	DUF6088 domain-containing protein
203368	213834	10466	Predicted by at least one method			p48_d1_C12_27655	204821	205372	-1	hypothetical protein
203368	213834	10466	Predicted by at least one method			p48_d1_C12_27650	206495	208942	1	hypothetical protein
203368	213834	10466	Predicted by at least one method			p48_d1_C12_27645	208939	212070	1	Tyr recombinase domain-containing protein
203368	213834	10466	Predicted by at least one method		yozG	p48_d1_C12_27640	212088	212300	-1	XRE family transcriptional regulator
203368	213834	10466	Predicted by at least one method			p48_d1_C12_27635	212448	212681	1	hypothetical protein
203368	213834	10466	Predicted by at least one method			p48_d1_C12_27630	212674	213834	1	integrase
212088	242891	30803	Predicted by at least one method		yozG	p48_d1_C12_27640	212088	212300	-1	XRE family transcriptional regulator
212088	242891	30803	Predicted by at least one method			p48_d1_C12_27635	212448	212681	1	hypothetical protein
212088	242891	30803	Predicted by at least one method			p48_d1_C12_27630	212674	213834	1	integrase
212088	242891	30803	Predicted by at least one method			p48_d1_C12_27625	213846	214130	1	Seryl-tRNA synthetase
212088	242891	30803	Predicted by at least one method			p48_d1_C12_27620	214355	215836	1	AAA family ATPase
212088	242891	30803	Predicted by at least one method			p48_d1_C12_27615	215867	219268	1	DEAD/DEAH box helicase family protein
212088	242891	30803	Predicted by at least one method			p48_d1_C12_27610	219301	220884	1	N-6 DNA methylase
212088	242891	30803	Predicted by at least one method			p48_d1_C12_27605	220881	221990	1	restriction endonuclease subunit S
212088	242891	30803	Predicted by at least one method			p48_d1_C12_27600	222005	222109	1	hypothetical protein
212088	242891	30803	Predicted by at least one method			p48_d1_C12_27595	222210	223922	1	Dynamin-N domain-containing protein
212088	242891	30803	Predicted by at least one method			p48_d1_C12_27590	223944	226226	1	50S ribosome-binding GTPase
212088	242891	30803	Predicted by at least one method			p48_d1_C12_27585	226219	227913	1	Dynamin-N domain-containing protein
212088	242891	30803	Predicted by at least one method		gabD	p48_d1_C12_27575	229263	230714	1	NADP-dependent succinate-semialdehyde dehydrogenase
212088	242891	30803	Predicted by at least one method		gabT	p48_d1_C12_27570	230959	232239	1	4-aminobutyrate--2-oxoglutarate transaminase
212088	242891	30803	Predicted by at least one method		hDOD	p48_d1_C12_27565	232565	233764	1	histidine kinase
212088	242891	30803	Predicted by at least one method		aRO8	p48_d1_C12_27560	233935	235356	-1	PLP-dependent aminotransferase family protein
212088	242891	30803	Predicted by at least one method		yciW	p48_d1_C12_27555	235483	235920	1	alkylhydroperoxidase
212088	242891	30803	Predicted by at least one method		qdoI	p48_d1_C12_27550	235932	236339	1	cupin domain-containing protein
212088	242891	30803	Predicted by at least one method		ygiN	p48_d1_C12_27545	236373	236657	1	antibiotic biosynthesis monooxygenase
212088	242891	30803	Predicted by at least one method		lysR	p48_d1_C12_27540	236654	237586	-1	LysR family transcriptional regulator
212088	242891	30803	Predicted by at least one method		cynX	p48_d1_C12_27535	237636	238850	-1	MFS transporter
212088	242891	30803	Predicted by at least one method			p48_d1_C12_27530	239013	239783	-1	hypothetical protein
212088	242891	30803	Predicted by at least one method		crp	p48_d1_C12_27525	239892	240578	-1	Crp/Fnr family transcriptional regulator
212088	242891	30803	Predicted by at least one method		mPO1	p48_d1_C12_27520	240654	241169	1	DUF962 domain-containing protein
212088	242891	30803	Predicted by at least one method		htpX	p48_d1_C12_27515	241209	241967	-1	peptidase
212088	242891	30803	Predicted by at least one method			p48_d1_C12_27510	242139	242891	-1	sulfite exporter TauE/SafE family protein
220881	227913	7032	Predicted by at least one method			p48_d1_C12_27610	219301	220884	1	N-6 DNA methylase
220881	227913	7032	Predicted by at least one method			p48_d1_C12_27605	220881	221990	1	restriction endonuclease subunit S
220881	227913	7032	Predicted by at least one method			p48_d1_C12_27600	222005	222109	1	hypothetical protein
220881	227913	7032	Predicted by at least one method			p48_d1_C12_27595	222210	223922	1	Dynamin-N domain-containing protein
220881	227913	7032	Predicted by at least one method			p48_d1_C12_27590	223944	226226	1	50S ribosome-binding GTPase
220881	227913	7032	Predicted by at least one method			p48_d1_C12_27585	226219	227913	1	Dynamin-N domain-containing protein
556081	561856	5775	Predicted by at least one method			p48_d1_C12_13360	556081	556206	-1	hypothetical protein
556081	561856	5775	Predicted by at least one method			p48_d1_C12_13355	556203	556502	-1	Nuclease-related domain-containing protein
556081	561856	5775	Predicted by at least one method			p48_d1_C12_13350	556630	557751	-1	DUF4172 domain-containing protein
556081	561856	5775	Predicted by at least one method			p48_d1_C12_13345	558219	559208	-1	abortive phage resistance protein
556081	561856	5775	Predicted by at least one method			p48_d1_C12_13340	559474	560949	-1	Site-specific DNA-methyltransferase (adenine-specific)
556081	561856	5775	Predicted by at least one method			p48_d1_C12_13335	560942	561157	-1	restriction endonuclease subunit S
556081	561856	5775	Predicted by at least one method			p48_d1_C12_13330	561731	561856	-1	hypothetical protein
605942	627135	21193	Predicted by at least one method			p48_d1_C12_13135	605942	606112	-1	hypothetical protein
605942	627135	21193	Predicted by at least one method			p48_d1_C12_13130	606315	606515	1	conjugal transfer protein TraR
605942	627135	21193	Predicted by at least one method			p48_d1_C12_13125	606563	606922	1	hypothetical protein
605942	627135	21193	Predicted by at least one method			p48_d1_C12_13120	607382	607729	1	holin
605942	627135	21193	Predicted by at least one method		gH19	p48_d1_C12_13115	607745	608374	1	glycoside hydrolase family 19
605942	627135	21193	Predicted by at least one method			p48_d1_C12_13110	608371	608733	1	Transmembrane protein
605942	627135	21193	Predicted by at least one method			p48_d1_C12_13105	608730	608987	1	hypothetical protein
605942	627135	21193	Predicted by at least one method			p48_d1_C12_13100	609303	609797	1	phage tail protein
605942	627135	21193	Predicted by at least one method			p48_d1_C12_13095	609809	610156	1	Phage tail assembly chaperone, TAC
605942	627135	21193	Predicted by at least one method			p48_d1_C12_13090	610186	610440	1	hypothetical protein
605942	627135	21193	Predicted by at least one method			p48_d1_C12_13085	610487	612325	1	phage tail tape measure protein
605942	627135	21193	Predicted by at least one method			p48_d1_C12_13080	612318	612659	1	phage tail protein
605942	627135	21193	Predicted by at least one method		gp18	p48_d1_C12_13075	612667	613362	1	phage minor tail protein L
605942	627135	21193	Predicted by at least one method		rri1	p48_d1_C12_13070	613365	614135	1	hydrolase Nlp/P60
605942	627135	21193	Predicted by at least one method			p48_d1_C12_13065	614190	614792	1	phage tail protein
605942	627135	21193	Predicted by at least one method			p48_d1_C12_13060	614851	618465	1	phage tail protein
605942	627135	21193	Predicted by at least one method			p48_d1_C12_13055	618894	619034	-1	hypothetical protein
605942	627135	21193	Predicted by at least one method			p48_d1_C12_13050	619513	620604	1	hypothetical protein
605942	627135	21193	Predicted by at least one method			p48_d1_C12_13045	620604	620939	1	hypothetical protein
605942	627135	21193	Predicted by at least one method			p48_d1_C12_13040	620920	621150	1	hypothetical protein
605942	627135	21193	Predicted by at least one method			p48_d1_C12_13035	621246	622298	1	phage tail protein
605942	627135	21193	Predicted by at least one method			p48_d1_C12_13030	622298	622600	1	hypothetical protein
605942	627135	21193	Predicted by at least one method			p48_d1_C12_13025	622597	622827	1	hypothetical protein
605942	627135	21193	Predicted by at least one method		trpG	p48_d1_C12_13020	623246	623851	1	aminodeoxychorismate/anthranilate synthase component II
605942	627135	21193	Predicted by at least one method		trpD	p48_d1_C12_13015	623853	624902	1	Anthranilate phosphoribosyltransferase
605942	627135	21193	Predicted by at least one method		trpC	p48_d1_C12_13010	624899	625735	1	indole-3-glycerol phosphate synthase TrpC
605942	627135	21193	Predicted by at least one method		vfr	p48_d1_C12_13005	625797	626441	-1	cAMP-regulatory protein
605942	627135	21193	Predicted by at least one method		yhfA	p48_d1_C12_13000	626713	627135	1	OsmC family protein
698605	748146	49541	Predicted by at least one method		gloA	p48_d1_C12_11035	698605	699000	1	lactoylglutathione lyase
698605	748146	49541	Predicted by at least one method		yhbS	p48_d1_C12_11040	699044	699550	-1	GNAT family N-acetyltransferase
698605	748146	49541	Predicted by at least one method		yjhX	p48_d1_C12_11045	699610	699867	-1	UPF0386 protein PSPA7_4799
698605	748146	49541	Predicted by at least one method			p48_d1_C12_11050	700207	700500	1	DUF2845 domain-containing protein
698605	748146	49541	Predicted by at least one method			p48_d1_C12_11055	700786	701208	1	hypothetical protein
698605	748146	49541	Predicted by at least one method			p48_d1_C12_11060	701789	702487	-1	Nucleotidyltransferase domain-containing protein
698605	748146	49541	Predicted by at least one method			p48_d1_C12_11065	702484	703335	-1	hypothetical protein
698605	748146	49541	Predicted by at least one method			p48_d1_C12_11070	703409	703603	-1	hypothetical protein
698605	748146	49541	Predicted by at least one method			p48_d1_C12_11075	703767	703982	1	DNA-binding protein
698605	748146	49541	Predicted by at least one method			p48_d1_C12_11080	703979	704200	1	hypothetical protein
698605	748146	49541	Predicted by at least one method			p48_d1_C12_11085	704193	704582	1	hypothetical protein
698605	748146	49541	Predicted by at least one method			p48_d1_C12_11090	704957	705067	1	hypothetical protein
698605	748146	49541	Predicted by at least one method			p48_d1_C12_11095	705212	706504	1	Uncharacterized protein ORF430
698605	748146	49541	Predicted by at least one method			p48_d1_C12_11100	706504	707490	1	integrase
698605	748146	49541	Predicted by at least one method			p48_d1_C12_11105	707552	708586	1	DUF5677 domain-containing protein
698605	748146	49541	Predicted by at least one method			p48_d1_C12_11110	708875	709783	-1	LysR family transcriptional regulator
698605	748146	49541	Predicted by at least one method		degQ	p48_d1_C12_11115	710016	711167	-1	2-alkenal reductase
698605	748146	49541	Predicted by at least one method		htpX	p48_d1_C12_11120	711192	712157	-1	Zn-dependent protease
698605	748146	49541	Predicted by at least one method		psi-GI	p48_d1_C12_11125	712135	712410	-1	heat resistance protein PsiE-GI
698605	748146	49541	Predicted by at least one method		kefB-GI	p48_d1_C12_11130	712630	714345	-1	heat resistance system K+/H+ antiporter KefB-GI
698605	748146	49541	Predicted by at least one method		trxLHR	p48_d1_C12_11135	714349	714789	-1	heat resistance system thioredoxin Trx-GI
698605	748146	49541	Predicted by at least one method			p48_d1_C12_11140	714779	715924	-1	hypothetical protein
698605	748146	49541	Predicted by at least one method		hdeD-GI	p48_d1_C12_11145	716004	716615	-1	heat resistance membrane protein HdeD-GI
698605	748146	49541	Predicted by at least one method		yfdX2	p48_d1_C12_11150	716705	717592	-1	heat resistance protein YfdX2
698605	748146	49541	Predicted by at least one method		yfdX1	p48_d1_C12_11155	717695	718609	-1	heat resistance protein YfdX1
698605	748146	49541	Predicted by at least one method		shsP	p48_d1_C12_11160	718632	719090	-1	small heat shock protein sHSP20-GI
698605	748146	49541	Predicted by at least one method		ftsH	p48_d1_C12_11165	719178	720995	-1	ATP-dependent zinc metalloprotease FtsH
698605	748146	49541	Predicted by at least one method		cls	p48_d1_C12_11170	721023	722453	-1	cardiolipin synthase
698605	748146	49541	Predicted by at least one method		clpK	p48_d1_C12_11175	722470	725319	-1	heat shock survival AAA family ATPase ClpK
698605	748146	49541	Predicted by at least one method		ibpA	p48_d1_C12_11180	725413	725982	-1	Hsp20/alpha crystallin family protein
698605	748146	49541	Predicted by at least one method			p48_d1_C12_11185	726584	726961	1	Cytochrome c oxidase
698605	748146	49541	Predicted by at least one method			p48_d1_C12_11190	727075	727251	-1	LZ-Tnp-IS66 domain-containing protein
698605	748146	49541	Predicted by at least one method			p48_d1_C12_11195	727294	727446	-1	Protein TnpC1
698605	748146	49541	Predicted by at least one method			p48_d1_C12_11200	727568	728476	1	LysR family transcriptional regulator
698605	748146	49541	Predicted by at least one method			p48_d1_C12_11205	729016	729774	1	receptor protein-tyrosine kinase
698605	748146	49541	Predicted by at least one method		alpA	p48_d1_C12_11210	729916	730134	1	transcriptional regulator
698605	748146	49541	Predicted by at least one method		parA	p48_d1_C12_11215	730175	731041	1	chromosome partitioning protein
698605	748146	49541	Predicted by at least one method			p48_d1_C12_11220	731025	731261	1	Type II toxin-antitoxin system HicA family toxin
698605	748146	49541	Predicted by at least one method			p48_d1_C12_11225	731254	732912	1	ParB/Sulfiredoxin domain-containing protein
698605	748146	49541	Predicted by at least one method			p48_d1_C12_11230	732930	733490	1	DUF2857 domain-containing protein
698605	748146	49541	Predicted by at least one method			p48_d1_C12_11235	733493	734686	1	STY4528 family pathogenicity island replication protein
698605	748146	49541	Predicted by at least one method			p48_d1_C12_11240	734925	735677	1	HTH OST-type domain-containing protein
698605	748146	49541	Predicted by at least one method			p48_d1_C12_11245	735866	736654	1	TIGR03761 family integrating conjugative element protein
698605	748146	49541	Predicted by at least one method			p48_d1_C12_11250	736651	737199	1	DUF3158 domain-containing protein
698605	748146	49541	Predicted by at least one method		ssb	p48_d1_C12_11255	737196	737579	1	single-stranded DNA-binding protein
698605	748146	49541	Predicted by at least one method		topB	p48_d1_C12_11260	737874	739889	1	DNA topoisomerase III
698605	748146	49541	Predicted by at least one method			p48_d1_C12_11265	739705	740439	-1	hypothetical protein
698605	748146	49541	Predicted by at least one method			p48_d1_C12_11270	740671	740907	1	hypothetical protein
698605	748146	49541	Predicted by at least one method			p48_d1_C12_11275	740933	741325	1	Uncharacterized protein ORF C93
698605	748146	49541	Predicted by at least one method			p48_d1_C12_11280	741576	741824	1	hypothetical protein
698605	748146	49541	Predicted by at least one method			p48_d1_C12_11285	741843	742292	1	ABC transporter substrate-binding protein
698605	748146	49541	Predicted by at least one method			p48_d1_C12_11290	742583	743380	1	GTPase
698605	748146	49541	Predicted by at least one method			p48_d1_C12_11295	743446	743811	1	DUF3085 domain-containing protein
698605	748146	49541	Predicted by at least one method			p48_d1_C12_11300	744156	744707	1	DUF3577 domain-containing protein
698605	748146	49541	Predicted by at least one method			p48_d1_C12_11305	744763	745374	1	DUF3275 domain-containing protein
698605	748146	49541	Predicted by at least one method			p48_d1_C12_11310	745464	745829	1	hypothetical protein
698605	748146	49541	Predicted by at least one method			p48_d1_C12_11315	745914	746564	1	hypothetical protein
698605	748146	49541	Predicted by at least one method		trmN6	p48_d1_C12_11320	746630	747739	1	SAM-dependent methyltransferase
698605	748146	49541	Predicted by at least one method			p48_d1_C12_11325	747841	748146	1	SRCR domain-containing protein
704957	719090	14133	Predicted by at least one method			p48_d1_C12_11090	704957	705067	1	hypothetical protein
704957	719090	14133	Predicted by at least one method			p48_d1_C12_11095	705212	706504	1	Uncharacterized protein ORF430
704957	719090	14133	Predicted by at least one method			p48_d1_C12_11100	706504	707490	1	integrase
704957	719090	14133	Predicted by at least one method			p48_d1_C12_11105	707552	708586	1	DUF5677 domain-containing protein
704957	719090	14133	Predicted by at least one method			p48_d1_C12_11110	708875	709783	-1	LysR family transcriptional regulator
704957	719090	14133	Predicted by at least one method		degQ	p48_d1_C12_11115	710016	711167	-1	2-alkenal reductase
704957	719090	14133	Predicted by at least one method		htpX	p48_d1_C12_11120	711192	712157	-1	Zn-dependent protease
704957	719090	14133	Predicted by at least one method		psi-GI	p48_d1_C12_11125	712135	712410	-1	heat resistance protein PsiE-GI
704957	719090	14133	Predicted by at least one method		kefB-GI	p48_d1_C12_11130	712630	714345	-1	heat resistance system K+/H+ antiporter KefB-GI
704957	719090	14133	Predicted by at least one method		trxLHR	p48_d1_C12_11135	714349	714789	-1	heat resistance system thioredoxin Trx-GI
704957	719090	14133	Predicted by at least one method			p48_d1_C12_11140	714779	715924	-1	hypothetical protein
704957	719090	14133	Predicted by at least one method		hdeD-GI	p48_d1_C12_11145	716004	716615	-1	heat resistance membrane protein HdeD-GI
704957	719090	14133	Predicted by at least one method		yfdX2	p48_d1_C12_11150	716705	717592	-1	heat resistance protein YfdX2
704957	719090	14133	Predicted by at least one method		yfdX1	p48_d1_C12_11155	717695	718609	-1	heat resistance protein YfdX1
704957	719090	14133	Predicted by at least one method		shsP	p48_d1_C12_11160	718632	719090	-1	small heat shock protein sHSP20-GI
726584	731261	4677	Predicted by at least one method			p48_d1_C12_11185	726584	726961	1	Cytochrome c oxidase
726584	731261	4677	Predicted by at least one method			p48_d1_C12_11190	727075	727251	-1	LZ-Tnp-IS66 domain-containing protein
726584	731261	4677	Predicted by at least one method			p48_d1_C12_11195	727294	727446	-1	Protein TnpC1
726584	731261	4677	Predicted by at least one method			p48_d1_C12_11200	727568	728476	1	LysR family transcriptional regulator
726584	731261	4677	Predicted by at least one method			p48_d1_C12_11205	729016	729774	1	receptor protein-tyrosine kinase
726584	731261	4677	Predicted by at least one method		alpA	p48_d1_C12_11210	729916	730134	1	transcriptional regulator
726584	731261	4677	Predicted by at least one method		parA	p48_d1_C12_11215	730175	731041	1	chromosome partitioning protein
726584	731261	4677	Predicted by at least one method			p48_d1_C12_11220	731025	731261	1	Type II toxin-antitoxin system HicA family toxin
726584	731261	4677	Predicted by at least one method			p48_d1_C12_11225	731254	732912	1	ParB/Sulfiredoxin domain-containing protein
733493	740907	7414	Predicted by at least one method			p48_d1_C12_11235	733493	734686	1	STY4528 family pathogenicity island replication protein
733493	740907	7414	Predicted by at least one method			p48_d1_C12_11240	734925	735677	1	HTH OST-type domain-containing protein
733493	740907	7414	Predicted by at least one method			p48_d1_C12_11245	735866	736654	1	TIGR03761 family integrating conjugative element protein
733493	740907	7414	Predicted by at least one method			p48_d1_C12_11250	736651	737199	1	DUF3158 domain-containing protein
733493	740907	7414	Predicted by at least one method		ssb	p48_d1_C12_11255	737196	737579	1	single-stranded DNA-binding protein
733493	740907	7414	Predicted by at least one method		topB	p48_d1_C12_11260	737874	739889	1	DNA topoisomerase III
733493	740907	7414	Predicted by at least one method			p48_d1_C12_11265	739705	740439	-1	hypothetical protein
733493	740907	7414	Predicted by at least one method			p48_d1_C12_11270	740671	740907	1	hypothetical protein
756763	768298	11535	Predicted by at least one method			p48_d1_C12_11370	756763	757632	-1	IrrE N-terminal-like domain-containing protein
756763	768298	11535	Predicted by at least one method			p48_d1_C12_11375	758316	758540	1	DUF2188 domain-containing protein
756763	768298	11535	Predicted by at least one method		pATA	p48_d1_C12_11380	758547	759548	1	patatin
756763	768298	11535	Predicted by at least one method			p48_d1_C12_11385	759542	760684	1	Cyclic AMP-GMP synthase
756763	768298	11535	Predicted by at least one method		thiF	p48_d1_C12_11390	760681	762312	1	thiamine biosynthesis protein ThiF
756763	768298	11535	Predicted by at least one method			p48_d1_C12_11395	762791	763051	1	Integrating conjugative element membrane protein
756763	768298	11535	Predicted by at least one method			p48_d1_C12_11400	763106	766531	-1	DEAD/DEAH box helicase
756763	768298	11535	Predicted by at least one method			p48_d1_C12_11405	766611	767390	-1	DUF1837 domain-containing protein
756763	768298	11535	Predicted by at least one method			p48_d1_C12_11410	767402	768298	-1	Mrr-cat domain-containing protein
782549	788864	6315	Predicted by at least one method		dsbG	p48_d1_C12_11480	782549	783292	1	disulfide bond formation protein DsbA
782549	788864	6315	Predicted by at least one method		radC	p48_d1_C12_11485	783488	783982	1	DNA repair protein RadC
782549	788864	6315	Predicted by at least one method			p48_d1_C12_11490	784173	784649	1	MerR HTH family regulatory protein
782549	788864	6315	Predicted by at least one method		hsdM	p48_d1_C12_11495	784646	787609	1	SAM-dependent methyltransferase
782549	788864	6315	Predicted by at least one method			p48_d1_C12_11500	787759	788277	1	hypothetical protein
782549	788864	6315	Predicted by at least one method			p48_d1_C12_11505	788421	788864	1	TIGR03757 family integrating conjugative element protein
782549	788864	6315	Predicted by at least one method			p48_d1_C12_11510	788861	789805	1	TIGR03756 family integrating conjugative element protein
903352	911862	8510	Predicted by at least one method			p48_d1_C12_12065	903352	903990	-1	hypothetical protein
903352	911862	8510	Predicted by at least one method			p48_d1_C12_12070	904654	906525	-1	DUF262 domain-containing protein
903352	911862	8510	Predicted by at least one method			p48_d1_C12_12075	907122	907340	1	DNA-binding protein
903352	911862	8510	Predicted by at least one method			p48_d1_C12_12080	907337	907552	1	hypothetical protein
903352	911862	8510	Predicted by at least one method			p48_d1_C12_12085	907545	907934	1	hypothetical protein
903352	911862	8510	Predicted by at least one method			p48_d1_C12_12090	908310	908483	1	hypothetical protein
903352	911862	8510	Predicted by at least one method			p48_d1_C12_12095	908569	909861	1	hypothetical protein
903352	911862	8510	Predicted by at least one method			p48_d1_C12_12100	909861	910856	1	integrase
903352	911862	8510	Predicted by at least one method			p48_d1_C12_12105	910891	911862	1	DUF2971 domain-containing protein
1071224	1087299	16075	Predicted by at least one method			p48_d1_C12_12915	1071224	1072525	-1	recombinase XerC
1071224	1087299	16075	Predicted by at least one method		traI	p48_d1_C12_12920	1072522	1072899	-1	relaxase
1071224	1087299	16075	Predicted by at least one method			p48_d1_C12_03105	1074428	1075180	1	hypothetical protein
1071224	1087299	16075	Predicted by at least one method			p48_d1_C12_03100	1076735	1079749	1	Tn3 family transposase
1071224	1087299	16075	Predicted by at least one method			p48_d1_C12_03095	1079746	1080108	1	transposase
1071224	1087299	16075	Predicted by at least one method			p48_d1_C12_03090	1080750	1081655	-1	EamA family transporter
1071224	1087299	16075	Predicted by at least one method			p48_d1_C12_03085	1081652	1082380	-1	Uncharacterized protein CL-16
1071224	1087299	16075	Predicted by at least one method			p48_d1_C12_03080	1082396	1083805	-1	homospermidine synthase
1071224	1087299	16075	Predicted by at least one method		tcmP	p48_d1_C12_03075	1084217	1085533	-1	S-adenosylmethionine-dependent methyltransferase superfamily protein
1071224	1087299	16075	Predicted by at least one method			p48_d1_C12_03070	1085555	1086298	-1	DUF5131 domain-containing protein
1071224	1087299	16075	Predicted by at least one method			p48_d1_C12_03065	1086328	1087299	-1	Cointegrate resolution protein S
1080750	1089076	8326	Predicted by at least one method			p48_d1_C12_03090	1080750	1081655	-1	EamA family transporter
1080750	1089076	8326	Predicted by at least one method			p48_d1_C12_03085	1081652	1082380	-1	Uncharacterized protein CL-16
1080750	1089076	8326	Predicted by at least one method			p48_d1_C12_03080	1082396	1083805	-1	homospermidine synthase
1080750	1089076	8326	Predicted by at least one method		tcmP	p48_d1_C12_03075	1084217	1085533	-1	S-adenosylmethionine-dependent methyltransferase superfamily protein
1080750	1089076	8326	Predicted by at least one method			p48_d1_C12_03070	1085555	1086298	-1	DUF5131 domain-containing protein
1080750	1089076	8326	Predicted by at least one method			p48_d1_C12_03065	1086328	1087299	-1	Cointegrate resolution protein S
1080750	1089076	8326	Predicted by at least one method			p48_d1_C12_03060	1087480	1088481	1	cointegrate resolution protein T
1080750	1089076	8326	Predicted by at least one method			p48_d1_C12_03055	1088520	1088741	1	hypothetical protein
1080750	1089076	8326	Predicted by at least one method			p48_d1_C12_03050	1088774	1089076	-1	hypothetical protein
1193182	1200376	7194	Predicted by at least one method			p48_d1_C12_02525	1192055	1193185	1	2Fe-2S ferredoxin
1193182	1200376	7194	Predicted by at least one method			p48_d1_C12_02520	1193182	1193802	1	acetyltransferase
1193182	1200376	7194	Predicted by at least one method			p48_d1_C12_02515	1193813	1194952	1	FkbM family methyltransferase
1193182	1200376	7194	Predicted by at least one method			p48_d1_C12_02510	1195080	1196354	1	hypothetical protein
1193182	1200376	7194	Predicted by at least one method		kdsB	p48_d1_C12_02505	1196399	1197166	1	3-deoxy-manno-octulosonate cytidylyltransferase
1193182	1200376	7194	Predicted by at least one method			p48_d1_C12_02500	1197156	1197656	1	hypothetical protein
1193182	1200376	7194	Predicted by at least one method			p48_d1_C12_02495	1197653	1198756	1	methyltransferase type 12
1193182	1200376	7194	Predicted by at least one method			p48_d1_C12_02490	1198760	1200376	1	aldolase
1310767	1320541	9774	Predicted by at least one method		sprT	p48_d1_C12_01985	1310767	1311264	-1	SprT family zinc-dependent metalloprotease
1310767	1320541	9774	Predicted by at least one method			p48_d1_C12_01980	1311432	1312031	-1	hypothetical protein
1310767	1320541	9774	Predicted by at least one method			p48_d1_C12_01975	1312190	1312783	-1	molecular chaperone DnaJ
1310767	1320541	9774	Predicted by at least one method			p48_d1_C12_01970	1313003	1313641	-1	DUF4276 domain-containing protein
1310767	1320541	9774	Predicted by at least one method			p48_d1_C12_01965	1313598	1314839	-1	ATPase
1310767	1320541	9774	Predicted by at least one method			p48_d1_C12_01960	1315330	1315545	1	DNA-binding protein
1310767	1320541	9774	Predicted by at least one method			p48_d1_C12_01955	1315545	1316069	1	Arc family DNA-binding protein
1310767	1320541	9774	Predicted by at least one method			p48_d1_C12_01950	1316571	1317005	1	DNA-Binding protein G5P
1310767	1320541	9774	Predicted by at least one method			p48_d1_C12_01945	1317022	1317114	1	3-2 kDa protein
1310767	1320541	9774	Predicted by at least one method			p48_d1_C12_01940	1317126	1317377	1	hypothetical protein
1310767	1320541	9774	Predicted by at least one method			p48_d1_C12_01935	1317391	1317609	1	hypothetical protein
1310767	1320541	9774	Predicted by at least one method			p48_d1_C12_01930	1317943	1318917	1	Putative coat protein A of bacteriophage Pf1
1310767	1320541	9774	Predicted by at least one method			p48_d1_C12_01925	1318927	1319277	1	DUF2523 domain-containing protein
1310767	1320541	9774	Predicted by at least one method			p48_d1_C12_01920	1319279	1320541	1	Zot domain-containing protein
1555289	1560121	4832	Predicted by at least one method			p48_d1_C12_00795	1555289	1555522	1	hypothetical protein
1555289	1560121	4832	Predicted by at least one method			p48_d1_C12_00790	1555503	1556078	1	DUF1441 domain-containing protein
1555289	1560121	4832	Predicted by at least one method			p48_d1_C12_00785	1556113	1558152	1	Terminase, large subunit
1555289	1560121	4832	Predicted by at least one method			p48_d1_C12_00780	1558245	1558475	1	gpW
1555289	1560121	4832	Predicted by at least one method			p48_d1_C12_00775	1558580	1560121	1	phage portal protein
1555289	1560121	4832	Predicted by at least one method			p48_d1_C12_00770	1560118	1561404	1	Head-tail preconnector protease
1558245	1581650	23405	Predicted by at least one method			p48_d1_C12_00780	1558245	1558475	1	gpW
1558245	1581650	23405	Predicted by at least one method			p48_d1_C12_00775	1558580	1560121	1	phage portal protein
1558245	1581650	23405	Predicted by at least one method			p48_d1_C12_00770	1560118	1561404	1	Head-tail preconnector protease
1558245	1581650	23405	Predicted by at least one method			p48_d1_C12_00765	1561417	1561800	1	Head decoration protein
1558245	1581650	23405	Predicted by at least one method			p48_d1_C12_00760	1561816	1562871	1	Major capsid protein
1558245	1581650	23405	Predicted by at least one method			p48_d1_C12_00755	1562918	1563310	1	hypothetical protein
1558245	1581650	23405	Predicted by at least one method			p48_d1_C12_00750	1563310	1563654	1	hypothetical protein
1558245	1581650	23405	Predicted by at least one method			p48_d1_C12_00745	1563663	1564268	1	hypothetical protein
1558245	1581650	23405	Predicted by at least one method			p48_d1_C12_00740	1564261	1564794	1	hypothetical protein
1558245	1581650	23405	Predicted by at least one method			p48_d1_C12_00735	1564833	1565621	1	Tail length tape measure protein
1558245	1581650	23405	Predicted by at least one method			p48_d1_C12_00730	1565631	1566116	1	Tail assembly chaperone
1558245	1581650	23405	Predicted by at least one method			p48_d1_C12_00725	1566318	1570565	1	TMP-3 domain-containing protein
1558245	1581650	23405	Predicted by at least one method			p48_d1_C12_00720	1570568	1571932	1	PA14 domain-containing protein
1558245	1581650	23405	Predicted by at least one method			p48_d1_C12_00715	1571937	1572878	1	Structural potein
1558245	1581650	23405	Predicted by at least one method			p48_d1_C12_00710	1572875	1574551	1	Tail assembly protein
1558245	1581650	23405	Predicted by at least one method			p48_d1_C12_00705	1574555	1575382	1	Tail assembly protein
1558245	1581650	23405	Predicted by at least one method			p48_d1_C12_00700	1575415	1575654	1	hypothetical protein
1558245	1581650	23405	Predicted by at least one method			p48_d1_C12_00695	1575860	1578067	1	Phage-tail-3 domain-containing protein
1558245	1581650	23405	Predicted by at least one method			p48_d1_C12_00690	1578064	1579215	1	DUF2793 domain-containing protein
1558245	1581650	23405	Predicted by at least one method			p48_d1_C12_00685	1579218	1579502	1	hypothetical protein
1558245	1581650	23405	Predicted by at least one method			p48_d1_C12_00680	1579575	1579799	1	hypothetical protein
1558245	1581650	23405	Predicted by at least one method			p48_d1_C12_00675	1579890	1580288	1	hypothetical protein
1558245	1581650	23405	Predicted by at least one method			p48_d1_C12_00670	1580285	1580992	1	hypothetical protein
1558245	1581650	23405	Predicted by at least one method			p48_d1_C12_00665	1581363	1581650	-1	hypothetical protein
1565631	1584133	18502	Predicted by at least one method			p48_d1_C12_00730	1565631	1566116	1	Tail assembly chaperone
1565631	1584133	18502	Predicted by at least one method			p48_d1_C12_00725	1566318	1570565	1	TMP-3 domain-containing protein
1565631	1584133	18502	Predicted by at least one method			p48_d1_C12_00720	1570568	1571932	1	PA14 domain-containing protein
1565631	1584133	18502	Predicted by at least one method			p48_d1_C12_00715	1571937	1572878	1	Structural potein
1565631	1584133	18502	Predicted by at least one method			p48_d1_C12_00710	1572875	1574551	1	Tail assembly protein
1565631	1584133	18502	Predicted by at least one method			p48_d1_C12_00705	1574555	1575382	1	Tail assembly protein
1565631	1584133	18502	Predicted by at least one method			p48_d1_C12_00700	1575415	1575654	1	hypothetical protein
1565631	1584133	18502	Predicted by at least one method			p48_d1_C12_00695	1575860	1578067	1	Phage-tail-3 domain-containing protein
1565631	1584133	18502	Predicted by at least one method			p48_d1_C12_00690	1578064	1579215	1	DUF2793 domain-containing protein
1565631	1584133	18502	Predicted by at least one method			p48_d1_C12_00685	1579218	1579502	1	hypothetical protein
1565631	1584133	18502	Predicted by at least one method			p48_d1_C12_00680	1579575	1579799	1	hypothetical protein
1565631	1584133	18502	Predicted by at least one method			p48_d1_C12_00675	1579890	1580288	1	hypothetical protein
1565631	1584133	18502	Predicted by at least one method			p48_d1_C12_00670	1580285	1580992	1	hypothetical protein
1565631	1584133	18502	Predicted by at least one method			p48_d1_C12_00665	1581363	1581650	-1	hypothetical protein
1565631	1584133	18502	Predicted by at least one method			p48_d1_C12_00660	1581734	1581976	-1	hypothetical protein
1565631	1584133	18502	Predicted by at least one method			p48_d1_C12_00655	1581973	1582164	-1	hypothetical protein
1565631	1584133	18502	Predicted by at least one method			p48_d1_C12_00650	1582161	1582394	-1	hypothetical protein
1565631	1584133	18502	Predicted by at least one method			p48_d1_C12_00645	1582783	1583235	-1	DUF2493 domain-containing protein
1565631	1584133	18502	Predicted by at least one method			p48_d1_C12_00640	1583232	1583846	-1	hypothetical protein
1565631	1584133	18502	Predicted by at least one method			p48_d1_C12_00635	1583873	1584133	-1	hypothetical protein
1565631	1584133	18502	Predicted by at least one method			p48_d1_C12_00630	1584130	1584963	-1	hypothetical protein
1587865	1614017	26152	Predicted by at least one method			p48_d1_C12_00600	1587865	1588095	-1	hypothetical protein
1587865	1614017	26152	Predicted by at least one method			p48_d1_C12_00595	1588133	1588336	-1	hypothetical protein
1587865	1614017	26152	Predicted by at least one method			p48_d1_C12_00590	1588336	1588527	-1	hypothetical protein
1587865	1614017	26152	Predicted by at least one method			p48_d1_C12_00585	1588665	1589588	-1	DNA (cytosine-5-)-methyltransferase
1587865	1614017	26152	Predicted by at least one method			p48_d1_C12_00580	1589603	1590127	-1	hypothetical protein
1587865	1614017	26152	Predicted by at least one method			p48_d1_C12_00575	1590124	1591230	-1	Recombination-associated protein RdgC
1587865	1614017	26152	Predicted by at least one method			p48_d1_C12_00570	1591234	1591485	-1	hypothetical protein
1587865	1614017	26152	Predicted by at least one method			p48_d1_C12_00565	1591501	1591869	-1	hypothetical protein
1587865	1614017	26152	Predicted by at least one method			p48_d1_C12_00560	1591875	1592894	-1	hypothetical protein
1587865	1614017	26152	Predicted by at least one method			p48_d1_C12_00555	1592945	1593472	-1	hypothetical protein
1587865	1614017	26152	Predicted by at least one method			p48_d1_C12_00550	1593498	1594412	-1	PriCT-2 domain-containing protein
1587865	1614017	26152	Predicted by at least one method			p48_d1_C12_00545	1594498	1594845	-1	hypothetical protein
1587865	1614017	26152	Predicted by at least one method			p48_d1_C12_00540	1595373	1596026	1	hypothetical protein
1587865	1614017	26152	Predicted by at least one method			p48_d1_C12_00535	1596064	1596309	1	hypothetical protein
1587865	1614017	26152	Predicted by at least one method			p48_d1_C12_00530	1596346	1596912	1	hypothetical protein
1587865	1614017	26152	Predicted by at least one method			p48_d1_C12_00525	1596914	1597312	1	hypothetical protein
1587865	1614017	26152	Predicted by at least one method			p48_d1_C12_00520	1597327	1597638	1	hypothetical protein
1587865	1614017	26152	Predicted by at least one method			p48_d1_C12_00515	1597825	1598055	1	hypothetical protein
1587865	1614017	26152	Predicted by at least one method			p48_d1_C12_00510	1598128	1598406	1	hypothetical protein
1587865	1614017	26152	Predicted by at least one method			p48_d1_C12_00505	1598436	1598693	1	hypothetical protein
1587865	1614017	26152	Predicted by at least one method			p48_d1_C12_00500	1598851	1599408	-1	hypothetical protein
1587865	1614017	26152	Predicted by at least one method			p48_d1_C12_00495	1600506	1603052	-1	Prim-Pol domain-containing protein
1587865	1614017	26152	Predicted by at least one method			p48_d1_C12_00490	1603061	1603324	-1	hypothetical protein
1587865	1614017	26152	Predicted by at least one method			p48_d1_C12_00485	1603501	1603911	1	hypothetical protein
1587865	1614017	26152	Predicted by at least one method			p48_d1_C12_00480	1603995	1605233	1	PD-(D/E)XK nuclease
1587865	1614017	26152	Predicted by at least one method			p48_d1_C12_00475	1605270	1605887	1	DUF2815 domain-containing protein
1587865	1614017	26152	Predicted by at least one method			p48_d1_C12_00470	1605944	1607971	1	hypothetical protein
1587865	1614017	26152	Predicted by at least one method			p48_d1_C12_00465	1607968	1608234	1	VRR-NUC domain-containing protein
1587865	1614017	26152	Predicted by at least one method			p48_d1_C12_00460	1608218	1609927	1	DNA helicase
1587865	1614017	26152	Predicted by at least one method			p48_d1_C12_00455	1609992	1610657	1	Repressor protein
1587865	1614017	26152	Predicted by at least one method			p48_d1_C12_00450	1610650	1610880	1	hypothetical protein
1587865	1614017	26152	Predicted by at least one method			p48_d1_C12_00445	1610947	1611123	1	hypothetical protein
1587865	1614017	26152	Predicted by at least one method			p48_d1_C12_00440	1611150	1612184	-1	Integrase
1587865	1614017	26152	Predicted by at least one method		uup	p48_d1_C12_00435	1612377	1614017	1	ABC transporter ATP-binding protein
1587865	1614017	26152	Predicted by at least one method			p48_d1_C12_00430	1613983	1615572	-1	peptide ABC transporter ATP-binding protein
1598436	1603324	4888	Predicted by at least one method			p48_d1_C12_00505	1598436	1598693	1	hypothetical protein
1598436	1603324	4888	Predicted by at least one method			p48_d1_C12_00500	1598851	1599408	-1	hypothetical protein
1598436	1603324	4888	Predicted by at least one method			p48_d1_C12_00495	1600506	1603052	-1	Prim-Pol domain-containing protein
1598436	1603324	4888	Predicted by at least one method			p48_d1_C12_00490	1603061	1603324	-1	hypothetical protein
1605944	1610657	4713	Predicted by at least one method			p48_d1_C12_00470	1605944	1607971	1	hypothetical protein
1605944	1610657	4713	Predicted by at least one method			p48_d1_C12_00465	1607968	1608234	1	VRR-NUC domain-containing protein
1605944	1610657	4713	Predicted by at least one method			p48_d1_C12_00460	1608218	1609927	1	DNA helicase
1605944	1610657	4713	Predicted by at least one method			p48_d1_C12_00455	1609992	1610657	1	Repressor protein
1605944	1610657	4713	Predicted by at least one method			p48_d1_C12_00450	1610650	1610880	1	hypothetical protein
2174853	2179118	4265	Predicted by at least one method			p48_d1_C12_27995	2174853	2176268	-1	Piwi domain-containing protein
2174853	2179118	4265	Predicted by at least one method			p48_d1_C12_27990	2176258	2177727	-1	hypothetical protein
2174853	2179118	4265	Predicted by at least one method			p48_d1_C12_27985	2177979	2179118	-1	hypothetical protein
2505639	2512525	6886	Predicted by at least one method			p48_d1_C12_26360	2505639	2506514	-1	alpha/beta hydrolase
2505639	2512525	6886	Predicted by at least one method			p48_d1_C12_26355	2506511	2508037	-1	FAD-containing monooxygenase EthA
2505639	2512525	6886	Predicted by at least one method			p48_d1_C12_26350	2508421	2509002	-1	TetR family transcriptional regulator
2505639	2512525	6886	Predicted by at least one method			p48_d1_C12_26345	2509451	2510338	1	phytanoyl-CoA dioxygenase
2505639	2512525	6886	Predicted by at least one method			p48_d1_C12_26340	2510400	2511767	1	FAD-dependent oxidoreductase
2505639	2512525	6886	Predicted by at least one method			p48_d1_C12_26335	2511863	2512525	1	hypothetical protein
2518596	2524227	5631	Predicted by at least one method			p48_d1_C12_26315	2518596	2519558	1	glycosyl hydrolase
2518596	2524227	5631	Predicted by at least one method		phyH	p48_d1_C12_26310	2519643	2520509	-1	phytanoyl-CoA dioxygenase
2518596	2524227	5631	Predicted by at least one method			p48_d1_C12_26305	2520803	2522002	1	DNA-binding transcriptional regulator, PucR family
2518596	2524227	5631	Predicted by at least one method			p48_d1_C12_26300	2522025	2522567	-1	hypothetical protein
2518596	2524227	5631	Predicted by at least one method			p48_d1_C12_26295	2522649	2522861	-1	Transposase A
2518596	2524227	5631	Predicted by at least one method			p48_d1_C12_26290	2523148	2524227	-1	hypothetical protein
2597202	2603784	6582	Predicted by at least one method			p48_d1_C12_31270	2597202	2598779	-1	hypothetical protein
2597202	2603784	6582	Predicted by at least one method			p48_d1_C12_31265	2602281	2603057	-1	hypothetical protein
2597202	2603784	6582	Predicted by at least one method			p48_d1_C12_31260	2603074	2603784	-1	hypothetical protein
2829762	2861918	32156	Predicted by at least one method			p48_d1_C12_25960	2829762	2829908	-1	hypothetical protein
2829762	2861918	32156	Predicted by at least one method		lecA	p48_d1_C12_25965	2830376	2830744	-1	PA-I galactophilic lectin
2829762	2861918	32156	Predicted by at least one method		xerD	p48_d1_C12_25970	2831391	2832593	1	integrase
2829762	2861918	32156	Predicted by at least one method			p48_d1_C12_25975	2832733	2833116	1	Type II toxin-antitoxin system RelE/ParE family toxin
2829762	2861918	32156	Predicted by at least one method		yiaG	p48_d1_C12_25980	2833100	2833402	1	transcriptional regulator
2829762	2861918	32156	Predicted by at least one method			p48_d1_C12_25985	2833491	2833958	1	DUF1863 domain-containing protein
2829762	2861918	32156	Predicted by at least one method			p48_d1_C12_25990	2833898	2834584	1	Nmad2 domain-containing protein
2829762	2861918	32156	Predicted by at least one method			p48_d1_C12_25995	2834588	2835724	1	pyrophosphatase
2829762	2861918	32156	Predicted by at least one method			p48_d1_C12_26000	2835721	2836383	1	uracil-DNA glycosylase
2829762	2861918	32156	Predicted by at least one method			p48_d1_C12_26005	2836400	2836885	-1	DUF1863 domain-containing protein
2829762	2861918	32156	Predicted by at least one method			p48_d1_C12_26010	2836966	2837190	1	hypothetical protein
2829762	2861918	32156	Predicted by at least one method			p48_d1_C12_26015	2837518	2838660	-1	TIR domain-containing protein
2829762	2861918	32156	Predicted by at least one method		radC	p48_d1_C12_26020	2839073	2839579	1	DNA repair protein RadC
2829762	2861918	32156	Predicted by at least one method		repA	p48_d1_C12_25045	2840743	2841600	1	RepA replication protein
2829762	2861918	32156	Predicted by at least one method		parA	p48_d1_C12_25040	2841854	2842492	1	ATPase
2829762	2861918	32156	Predicted by at least one method			p48_d1_C12_25035	2842489	2842761	1	chromosome partitioning protein ParB
2829762	2861918	32156	Predicted by at least one method			p48_d1_C12_25030	2842848	2843291	1	transposase
2829762	2861918	32156	Predicted by at least one method		traF	p48_d1_C12_25025	2843288	2843875	1	peptidase
2829762	2861918	32156	Predicted by at least one method		virD2	p48_d1_C12_25020	2844333	2846312	1	type VI secretion protein
2829762	2861918	32156	Predicted by at least one method			p48_d1_C12_25015	2846321	2847118	-1	AraC family transcriptional regulator
2829762	2861918	32156	Predicted by at least one method			p48_d1_C12_25010	2847216	2848031	1	Putative Inositol-1-monophosphatase
2829762	2861918	32156	Predicted by at least one method			p48_d1_C12_25005	2848021	2848641	1	Pentapeptide repeat-containing protein
2829762	2861918	32156	Predicted by at least one method			p48_d1_C12_25000	2848684	2849571	-1	LysR family transcriptional regulator
2829762	2861918	32156	Predicted by at least one method			p48_d1_C12_24995	2850679	2851623	1	Transcriptional regulator, LysR family (CMGI-3)
2829762	2861918	32156	Predicted by at least one method		trbK	p48_d1_C12_24990	2851620	2851898	1	entry exclusion lipoprotein TrbK
2829762	2861918	32156	Predicted by at least one method		virD4	p48_d1_C12_24985	2852136	2854139	1	conjugal transfer protein TraG
2829762	2861918	32156	Predicted by at least one method			p48_d1_C12_24980	2854136	2854600	1	CopG family transcriptional regulator
2829762	2861918	32156	Predicted by at least one method		trbB	p48_d1_C12_24975	2854597	2855649	1	P-type conjugative transfer ATPase TrbB
2829762	2861918	32156	Predicted by at least one method			p48_d1_C12_24970	2855646	2856029	1	conjugal transfer protein TrbC
2829762	2861918	32156	Predicted by at least one method		trbD	p48_d1_C12_24965	2856026	2856298	1	conjugal transfer protein TrbD
2829762	2861918	32156	Predicted by at least one method		trbE	p48_d1_C12_24960	2856311	2858764	1	conjugal transfer protein TrbE
2829762	2861918	32156	Predicted by at least one method		trbJ	p48_d1_C12_24955	2858761	2859486	1	P-type conjugative transfer protein TrbJ
2829762	2861918	32156	Predicted by at least one method		trbJ	p48_d1_C12_24950	2859499	2859819	1	P-type conjugative transfer protein TrbJ
2829762	2861918	32156	Predicted by at least one method		trbL	p48_d1_C12_24945	2859816	2861201	1	P-type conjugative transfer protein TrbL
2829762	2861918	32156	Predicted by at least one method		trbF	p48_d1_C12_24940	2861214	2861918	1	conjugal transfer protein TrbF
2829762	2861918	32156	Predicted by at least one method		trbG	p48_d1_C12_24935	2861915	2862907	1	P-type conjugative transfer protein TrbG
2832733	2839579	6846	Predicted by at least one method			p48_d1_C12_25975	2832733	2833116	1	Type II toxin-antitoxin system RelE/ParE family toxin
2832733	2839579	6846	Predicted by at least one method		yiaG	p48_d1_C12_25980	2833100	2833402	1	transcriptional regulator
2832733	2839579	6846	Predicted by at least one method			p48_d1_C12_25985	2833491	2833958	1	DUF1863 domain-containing protein
2832733	2839579	6846	Predicted by at least one method			p48_d1_C12_25990	2833898	2834584	1	Nmad2 domain-containing protein
2832733	2839579	6846	Predicted by at least one method			p48_d1_C12_25995	2834588	2835724	1	pyrophosphatase
2832733	2839579	6846	Predicted by at least one method			p48_d1_C12_26000	2835721	2836383	1	uracil-DNA glycosylase
2832733	2839579	6846	Predicted by at least one method			p48_d1_C12_26005	2836400	2836885	-1	DUF1863 domain-containing protein
2832733	2839579	6846	Predicted by at least one method			p48_d1_C12_26010	2836966	2837190	1	hypothetical protein
2832733	2839579	6846	Predicted by at least one method			p48_d1_C12_26015	2837518	2838660	-1	TIR domain-containing protein
2832733	2839579	6846	Predicted by at least one method		radC	p48_d1_C12_26020	2839073	2839579	1	DNA repair protein RadC
2846321	2851898	5577	Predicted by at least one method			p48_d1_C12_25015	2846321	2847118	-1	AraC family transcriptional regulator
2846321	2851898	5577	Predicted by at least one method			p48_d1_C12_25010	2847216	2848031	1	Putative Inositol-1-monophosphatase
2846321	2851898	5577	Predicted by at least one method			p48_d1_C12_25005	2848021	2848641	1	Pentapeptide repeat-containing protein
2846321	2851898	5577	Predicted by at least one method			p48_d1_C12_25000	2848684	2849571	-1	LysR family transcriptional regulator
2846321	2851898	5577	Predicted by at least one method			p48_d1_C12_24995	2850679	2851623	1	Transcriptional regulator, LysR family (CMGI-3)
2846321	2851898	5577	Predicted by at least one method		trbK	p48_d1_C12_24990	2851620	2851898	1	entry exclusion lipoprotein TrbK
2864193	2869606	5413	Predicted by at least one method			p48_d1_C12_24930	2862910	2864196	1	conjugal transfer protein TrbI
2864193	2869606	5413	Predicted by at least one method			p48_d1_C12_24925	2864193	2864411	1	DUF2274 domain-containing protein
2864193	2869606	5413	Predicted by at least one method			p48_d1_C12_24920	2864420	2865157	-1	hypothetical protein
2864193	2869606	5413	Predicted by at least one method			p48_d1_C12_24915	2865396	2867732	1	ATP-dependent endonuclease
2864193	2869606	5413	Predicted by at least one method		uvrD	p48_d1_C12_24910	2867729	2869606	1	RNA helicase
2927158	2946883	19725	Predicted by at least one method			p48_d1_C12_24630	2927158	2928327	-1	Ig domain-containing protein
2927158	2946883	19725	Predicted by at least one method			p48_d1_C12_24625	2928389	2928796	-1	Electron transfer flavoprotein subunit beta
2927158	2946883	19725	Predicted by at least one method			p48_d1_C12_24620	2928793	2929188	-1	hypothetical protein
2927158	2946883	19725	Predicted by at least one method			p48_d1_C12_24615	2929188	2929574	-1	hypothetical protein
2927158	2946883	19725	Predicted by at least one method			p48_d1_C12_24610	2929567	2930559	-1	hypothetical protein
2927158	2946883	19725	Predicted by at least one method			p48_d1_C12_24605	2930556	2931077	-1	hypothetical protein
2927158	2946883	19725	Predicted by at least one method			p48_d1_C12_24600	2931070	2931195	-1	hypothetical protein
2927158	2946883	19725	Predicted by at least one method			p48_d1_C12_24595	2931254	2931697	-1	hypothetical protein
2927158	2946883	19725	Predicted by at least one method			p48_d1_C12_24590	2931710	2932639	-1	DUF2184 domain-containing protein
2927158	2946883	19725	Predicted by at least one method			p48_d1_C12_24585	2932649	2933104	-1	hypothetical protein
2927158	2946883	19725	Predicted by at least one method			p48_d1_C12_24580	2933104	2934225	-1	DUF2213 domain-containing protein
2927158	2946883	19725	Predicted by at least one method			p48_d1_C12_24575	2934228	2936036	-1	DUF1073 domain-containing protein
2927158	2946883	19725	Predicted by at least one method			p48_d1_C12_24570	2936036	2937322	-1	terminase
2927158	2946883	19725	Predicted by at least one method			p48_d1_C12_24565	2937306	2937905	-1	Terminase small subunit
2927158	2946883	19725	Predicted by at least one method			p48_d1_C12_24560	2937914	2938198	-1	phage holin family protein
2927158	2946883	19725	Predicted by at least one method			p48_d1_C12_24555	2938191	2938580	-1	Putative phage holin
2927158	2946883	19725	Predicted by at least one method			p48_d1_C12_24550	2938695	2939381	-1	hypothetical protein
2927158	2946883	19725	Predicted by at least one method			p48_d1_C12_24545	2939410	2939856	-1	RusA family crossover junction endodeoxyribonuclease
2927158	2946883	19725	Predicted by at least one method			p48_d1_C12_24540	2939846	2940607	-1	hypothetical protein
2927158	2946883	19725	Predicted by at least one method			p48_d1_C12_24535	2941403	2941975	-1	Putative bacterial toxin ydaT
2927158	2946883	19725	Predicted by at least one method			p48_d1_C12_24530	2942011	2942247	-1	hypothetical protein
2927158	2946883	19725	Predicted by at least one method			p48_d1_C12_24525	2942317	2943084	1	Helix-turn-helix transcriptional regulator
2927158	2946883	19725	Predicted by at least one method			p48_d1_C12_24520	2943796	2943978	1	hypothetical protein
2927158	2946883	19725	Predicted by at least one method			p48_d1_C12_24515	2944020	2944241	1	hypothetical protein
2927158	2946883	19725	Predicted by at least one method			p48_d1_C12_24510	2944304	2944516	1	hypothetical protein
2927158	2946883	19725	Predicted by at least one method		csrA	p48_d1_C12_24505	2944551	2944919	1	carbon storage regulator CsrA
2927158	2946883	19725	Predicted by at least one method			p48_d1_C12_24500	2945409	2945558	1	hypothetical protein
2927158	2946883	19725	Predicted by at least one method			p48_d1_C12_24495	2945542	2945763	1	hypothetical protein
2927158	2946883	19725	Predicted by at least one method			p48_d1_C12_24490	2945760	2945951	1	hypothetical protein
2927158	2946883	19725	Predicted by at least one method			p48_d1_C12_24485	2946080	2946883	1	PDDEXK-1 domain-containing protein
2957695	2962340	4645	Predicted by at least one method			p48_d1_C12_26950	2957695	2957979	1	hypothetical protein
2957695	2962340	4645	Predicted by at least one method			p48_d1_C12_26955	2957976	2958482	1	hypothetical protein
2957695	2962340	4645	Predicted by at least one method			p48_d1_C12_26960	2958580	2960463	1	4Fe-4S ferredoxin-type domain-containing protein
2957695	2962340	4645	Predicted by at least one method			p48_d1_C12_26965	2960456	2960578	1	hypothetical protein
2957695	2962340	4645	Predicted by at least one method			p48_d1_C12_26970	2960629	2961024	1	hypothetical protein
2957695	2962340	4645	Predicted by at least one method			p48_d1_C12_26975	2961035	2961271	1	DUF4224 domain-containing protein
2957695	2962340	4645	Predicted by at least one method			p48_d1_C12_26980	2961273	2962340	1	integrase
3032913	3037981	5068	Predicted by at least one method			p48_d1_C12_27325	3032913	3033230	-1	Transmembrane protein
3032913	3037981	5068	Predicted by at least one method			p48_d1_C12_27330	3033473	3034057	-1	Type II secretion system (T2SS), protein M subtype b
3032913	3037981	5068	Predicted by at least one method			p48_d1_C12_27335	3034057	3034500	-1	hypothetical protein
3032913	3037981	5068	Predicted by at least one method		pulK	p48_d1_C12_27340	3035087	3036166	-1	Type II secretion system (T2SS), protein K
3032913	3037981	5068	Predicted by at least one method		pulG	p48_d1_C12_27345	3036156	3036746	-1	type II secretion system protein
3032913	3037981	5068	Predicted by at least one method		pulJ	p48_d1_C12_27350	3036743	3037168	-1	type II secretion system protein
3032913	3037981	5068	Predicted by at least one method			p48_d1_C12_27355	3037168	3037605	-1	type II secretion system protein
3032913	3037981	5068	Predicted by at least one method		gspG	p48_d1_C12_27360	3037547	3037981	-1	type II secretion system major pseudopilin GspG
3091022	3126579	35557	Predicted by at least one method			p48_d1_C12_05830	3091022	3091501	1	3-demethylubiquinone-9 3-methyltransferase
3091022	3126579	35557	Predicted by at least one method			p48_d1_C12_05825	3091533	3091925	1	aldehyde-activating protein
3091022	3126579	35557	Predicted by at least one method			p48_d1_C12_05820	3091955	3092233	1	hypothetical protein
3091022	3126579	35557	Predicted by at least one method			p48_d1_C12_05815	3092308	3092847	1	Cyclic nucleotide-binding domain-containing protein
3091022	3126579	35557	Predicted by at least one method		clpA	p48_d1_C12_05810	3092978	3094807	1	ATPase
3091022	3126579	35557	Predicted by at least one method		queE	p48_d1_C12_05805	3094809	3095447	1	radical SAM protein
3091022	3126579	35557	Predicted by at least one method			p48_d1_C12_05800	3095462	3101758	1	histidine kinase
3091022	3126579	35557	Predicted by at least one method			p48_d1_C12_05795	3101755	3103101	1	hypothetical protein
3091022	3126579	35557	Predicted by at least one method			p48_d1_C12_05790	3103266	3103487	1	type I toxin-antitoxin system SymE family toxin
3091022	3126579	35557	Predicted by at least one method			p48_d1_C12_05785	3103880	3104260	1	nucleotide pyrophosphohydrolase
3091022	3126579	35557	Predicted by at least one method			p48_d1_C12_05780	3104288	3106144	1	ATP-binding protein
3091022	3126579	35557	Predicted by at least one method			p48_d1_C12_05775	3106415	3107797	1	Tyr recombinase domain-containing protein
3091022	3126579	35557	Predicted by at least one method			p48_d1_C12_05770	3108626	3110005	-1	Macro domain-containing protein
3091022	3126579	35557	Predicted by at least one method			p48_d1_C12_05765	3110028	3111365	-1	DUF4433 domain-containing protein
3091022	3126579	35557	Predicted by at least one method			p48_d1_C12_05760	3111482	3112336	-1	Restriction endonuclease
3091022	3126579	35557	Predicted by at least one method			p48_d1_C12_05755	3112624	3112953	1	hypothetical protein
3091022	3126579	35557	Predicted by at least one method			p48_d1_C12_05750	3113052	3114020	1	DUF932 domain-containing protein
3091022	3126579	35557	Predicted by at least one method			p48_d1_C12_05745	3114144	3114545	1	Uncharacterized protein ORF C77
3091022	3126579	35557	Predicted by at least one method			p48_d1_C12_05740	3114665	3115666	1	alkaline phosphatase
3091022	3126579	35557	Predicted by at least one method			p48_d1_C12_05735	3115745	3116665	1	hydrolase or metal-binding protein
3091022	3126579	35557	Predicted by at least one method			p48_d1_C12_05730	3116712	3116900	1	hypothetical protein
3091022	3126579	35557	Predicted by at least one method			p48_d1_C12_05725	3117051	3117395	-1	XRE family transcriptional regulator
3091022	3126579	35557	Predicted by at least one method			p48_d1_C12_05720	3117505	3118074	1	GYF-2 domain-containing protein
3091022	3126579	35557	Predicted by at least one method			p48_d1_C12_05715	3118100	3118558	1	hypothetical protein
3091022	3126579	35557	Predicted by at least one method			p48_d1_C12_05710	3118601	3118966	1	hypothetical protein
3091022	3126579	35557	Predicted by at least one method			p48_d1_C12_05705	3118975	3119235	1	hypothetical protein
3091022	3126579	35557	Predicted by at least one method			p48_d1_C12_05700	3119771	3121078	-1	phage tail protein
3091022	3126579	35557	Predicted by at least one method			p48_d1_C12_05695	3121332	3121616	-1	XRE family transcriptional regulator
3091022	3126579	35557	Predicted by at least one method			p48_d1_C12_05690	3121723	3122049	-1	hypothetical protein
3091022	3126579	35557	Predicted by at least one method			p48_d1_C12_05685	3122500	3126579	-1	XRE family transcriptional regulator
3106415	3112953	6538	Predicted by at least one method			p48_d1_C12_05775	3106415	3107797	1	Tyr recombinase domain-containing protein
3106415	3112953	6538	Predicted by at least one method			p48_d1_C12_05770	3108626	3110005	-1	Macro domain-containing protein
3106415	3112953	6538	Predicted by at least one method			p48_d1_C12_05765	3110028	3111365	-1	DUF4433 domain-containing protein
3106415	3112953	6538	Predicted by at least one method			p48_d1_C12_05760	3111482	3112336	-1	Restriction endonuclease
3106415	3112953	6538	Predicted by at least one method			p48_d1_C12_05755	3112624	3112953	1	hypothetical protein
3117051	3121078	4027	Predicted by at least one method			p48_d1_C12_05725	3117051	3117395	-1	XRE family transcriptional regulator
3117051	3121078	4027	Predicted by at least one method			p48_d1_C12_05720	3117505	3118074	1	GYF-2 domain-containing protein
3117051	3121078	4027	Predicted by at least one method			p48_d1_C12_05715	3118100	3118558	1	hypothetical protein
3117051	3121078	4027	Predicted by at least one method			p48_d1_C12_05710	3118601	3118966	1	hypothetical protein
3117051	3121078	4027	Predicted by at least one method			p48_d1_C12_05705	3118975	3119235	1	hypothetical protein
3117051	3121078	4027	Predicted by at least one method			p48_d1_C12_05700	3119771	3121078	-1	phage tail protein
3121723	3138671	16948	Predicted by at least one method			p48_d1_C12_05690	3121723	3122049	-1	hypothetical protein
3121723	3138671	16948	Predicted by at least one method			p48_d1_C12_05685	3122500	3126579	-1	XRE family transcriptional regulator
3121723	3138671	16948	Predicted by at least one method			p48_d1_C12_05680	3126584	3127312	-1	hypothetical protein
3121723	3138671	16948	Predicted by at least one method			p48_d1_C12_05675	3128252	3128614	1	hypothetical protein
3121723	3138671	16948	Predicted by at least one method			p48_d1_C12_05670	3128995	3131391	-1	hypothetical protein
3121723	3138671	16948	Predicted by at least one method			p48_d1_C12_05665	3132031	3132510	-1	DnaB domain-containing protein
3121723	3138671	16948	Predicted by at least one method			p48_d1_C12_05660	3133856	3134392	1	hypothetical protein
3121723	3138671	16948	Predicted by at least one method			p48_d1_C12_05655	3134925	3137447	1	DNA helicase
3121723	3138671	16948	Predicted by at least one method			p48_d1_C12_05650	3137868	3138671	1	hypothetical protein
3140327	3150129	9802	Predicted by at least one method			p48_d1_C12_05640	3140327	3140452	-1	hypothetical protein
3140327	3150129	9802	Predicted by at least one method			p48_d1_C12_05635	3140452	3140907	-1	Transposase IS66 family
3140327	3150129	9802	Predicted by at least one method			p48_d1_C12_05630	3140938	3141843	-1	Transposase
3140327	3150129	9802	Predicted by at least one method		tnpB	p48_d1_C12_05625	3142027	3142362	-1	IS66 family insertion sequence element accessory protein TnpB
3140327	3150129	9802	Predicted by at least one method			p48_d1_C12_05620	3142359	3142694	-1	transposase
3140327	3150129	9802	Predicted by at least one method			p48_d1_C12_05615	3143571	3144608	-1	ImmA/IrrE family metallo-endopeptidase
3140327	3150129	9802	Predicted by at least one method			p48_d1_C12_05610	3144902	3144997	1	hypothetical protein
3140327	3150129	9802	Predicted by at least one method			p48_d1_C12_05605	3145666	3146223	-1	hypothetical protein
3140327	3150129	9802	Predicted by at least one method			p48_d1_C12_05600	3147024	3148301	-1	DUF5623 domain-containing protein
3140327	3150129	9802	Predicted by at least one method		soxR	p48_d1_C12_05590	3149490	3149846	-1	MerR family transcriptional regulator
3140327	3150129	9802	Predicted by at least one method		ihfA	p48_d1_C12_05585	3149827	3150129	-1	integration host factor subunit alpha
3142027	3148301	6274	Predicted by at least one method		tnpB	p48_d1_C12_05625	3142027	3142362	-1	IS66 family insertion sequence element accessory protein TnpB
3142027	3148301	6274	Predicted by at least one method			p48_d1_C12_05620	3142359	3142694	-1	transposase
3142027	3148301	6274	Predicted by at least one method			p48_d1_C12_05615	3143571	3144608	-1	ImmA/IrrE family metallo-endopeptidase
3142027	3148301	6274	Predicted by at least one method			p48_d1_C12_05610	3144902	3144997	1	hypothetical protein
3142027	3148301	6274	Predicted by at least one method			p48_d1_C12_05605	3145666	3146223	-1	hypothetical protein
3142027	3148301	6274	Predicted by at least one method			p48_d1_C12_05600	3147024	3148301	-1	DUF5623 domain-containing protein
3229328	3247504	18176	Predicted by at least one method			p48_d1_C12_05045	3229328	3229648	1	R body protein RebB-like protein
3229328	3247504	18176	Predicted by at least one method			p48_d1_C12_05035	3230263	3230763	-1	DUF305 domain-containing protein
3229328	3247504	18176	Predicted by at least one method			p48_d1_C12_05030	3231215	3231961	1	Receptor protein-tyrosine kinase
3229328	3247504	18176	Predicted by at least one method		alpA	p48_d1_C12_05025	3232080	3232292	1	transcriptional regulator
3229328	3247504	18176	Predicted by at least one method		parA	p48_d1_C12_05020	3232335	3233210	1	cobyrinic acid a,c-diamide synthase
3229328	3247504	18176	Predicted by at least one method			p48_d1_C12_05015	3233194	3233463	1	Type II toxin-antitoxin system HicA family toxin
3229328	3247504	18176	Predicted by at least one method			p48_d1_C12_05010	3233456	3235135	1	ParB domain-containing protein
3229328	3247504	18176	Predicted by at least one method			p48_d1_C12_05005	3235150	3235710	1	DUF2857 domain-containing protein
3229328	3247504	18176	Predicted by at least one method			p48_d1_C12_05000	3235714	3236946	1	STY4528 family pathogenicity island replication protein
3229328	3247504	18176	Predicted by at least one method			p48_d1_C12_04995	3237376	3238170	1	TIGR03761 family integrating conjugative element protein
3229328	3247504	18176	Predicted by at least one method			p48_d1_C12_04990	3238167	3238694	1	DUF3158 domain-containing protein
3229328	3247504	18176	Predicted by at least one method		ssb	p48_d1_C12_04985	3238768	3239220	1	single-stranded DNA-binding protein
3229328	3247504	18176	Predicted by at least one method		topB	p48_d1_C12_04980	3239497	3241527	1	DNA topoisomerase III
3229328	3247504	18176	Predicted by at least one method		dcm	p48_d1_C12_04975	3242059	3243477	1	DNA cytosine methyltransferase
3229328	3247504	18176	Predicted by at least one method			p48_d1_C12_04970	3243477	3243668	1	hypothetical protein
3229328	3247504	18176	Predicted by at least one method			p48_d1_C12_04965	3243912	3244469	1	hypothetical protein
3229328	3247504	18176	Predicted by at least one method			p48_d1_C12_04960	3244803	3245024	1	hypothetical protein
3229328	3247504	18176	Predicted by at least one method			p48_d1_C12_04955	3245046	3245438	1	hypothetical protein
3229328	3247504	18176	Predicted by at least one method			p48_d1_C12_04950	3245621	3246307	1	Uncharacterized protein ORF C92
3229328	3247504	18176	Predicted by at least one method			p48_d1_C12_04945	3246391	3247128	1	ABC transporter substrate-binding protein
3229328	3247504	18176	Predicted by at least one method			p48_d1_C12_04940	3247226	3247504	1	uridylate kinase
3269151	3276387	7236	Predicted by at least one method			p48_d1_C12_04800	3269151	3271775	-1	ATPase
3269151	3276387	7236	Predicted by at least one method		nucC	p48_d1_C12_04795	3271785	3272510	-1	CBASS effector endonuclease NucC
3269151	3276387	7236	Predicted by at least one method		cdnD	p48_d1_C12_04790	3272547	3273449	-1	Cyclic AMP-AMP-AMP synthase
3269151	3276387	7236	Predicted by at least one method			p48_d1_C12_04785	3273449	3273949	-1	HORMA domain containing protein
3269151	3276387	7236	Predicted by at least one method		cap8	p48_d1_C12_04780	3273946	3274416	-1	CD-NTase-associated protein 8
3269151	3276387	7236	Predicted by at least one method		cap6	p48_d1_C12_04775	3274413	3275327	-1	CD-NTase-associated protein 6
3269151	3276387	7236	Predicted by at least one method			p48_d1_C12_04770	3275345	3275920	-1	PIN domain-containing protein
3269151	3276387	7236	Predicted by at least one method			p48_d1_C12_04765	3275917	3276387	-1	DNA-binding protein
3290616	3296453	5837	Predicted by at least one method			p48_d1_C12_04680	3290616	3290975	-1	DUF3742 domain-containing protein
3290616	3296453	5837	Predicted by at least one method			p48_d1_C12_04675	3291002	3291460	-1	toxin YhaV
3290616	3296453	5837	Predicted by at least one method		abrB	p48_d1_C12_04670	3291460	3291777	-1	AbrB family transcriptional regulator
3290616	3296453	5837	Predicted by at least one method			p48_d1_C12_04665	3292077	3293942	1	Relaxase
3290616	3296453	5837	Predicted by at least one method			p48_d1_C12_04660	3293998	3294711	-1	Mercuric resistance operon regulatory protein
3290616	3296453	5837	Predicted by at least one method			p48_d1_C12_04655	3295154	3295555	1	hypothetical protein
3290616	3296453	5837	Predicted by at least one method			p48_d1_C12_04650	3295567	3295806	1	DUF2933 domain-containing protein
3290616	3296453	5837	Predicted by at least one method		sTE14	p48_d1_C12_04645	3295803	3296453	1	isoprenylcysteine carboxyl methyltransferase
3321371	3328128	6757	Predicted by at least one method			p48_d1_C12_04535	3321371	3321697	-1	DUF2933 domain-containing protein
3321371	3328128	6757	Predicted by at least one method		baeS	p48_d1_C12_04530	3322334	3323488	-1	two-component sensor histidine kinase
3321371	3328128	6757	Predicted by at least one method		ompR	p48_d1_C12_04525	3323742	3324434	-1	DNA-binding response regulator
3321371	3328128	6757	Predicted by at least one method		sufI	p48_d1_C12_04520	3324689	3326599	1	copper resistance system multicopper oxidase
3321371	3328128	6757	Predicted by at least one method			p48_d1_C12_04515	3326625	3327605	1	Copper resistance protein B
3321371	3328128	6757	Predicted by at least one method			p48_d1_C12_04510	3327643	3328128	1	metal-binding protein
3331561	3337064	5503	Predicted by at least one method		copD	p48_d1_C12_04490	3331561	3332487	1	copper homeostasis membrane protein CopD
3331561	3337064	5503	Predicted by at least one method			p48_d1_C12_04485	3332616	3332900	1	copper resistance protein CopK
3331561	3337064	5503	Predicted by at least one method		lysR	p48_d1_C12_04480	3333134	3334024	1	LysR family transcriptional regulator
3331561	3337064	5503	Predicted by at least one method			p48_d1_C12_04475	3334919	3335161	-1	hypothetical protein
3331561	3337064	5503	Predicted by at least one method		tolC	p48_d1_C12_04470	3335757	3337064	1	heavy metal RND transporter
3605954	3613121	7167	Predicted by at least one method		trbK	p48_d1_C12_03130	3605954	3606232	-1	entry exclusion lipoprotein TrbK
3605954	3613121	7167	Predicted by at least one method			p48_d1_C12_03125	3606229	3607173	-1	LysR family transcriptional regulator
3605954	3613121	7167	Predicted by at least one method			p48_d1_C12_03120	3607267	3607515	-1	hypothetical protein
3605954	3613121	7167	Predicted by at least one method			p48_d1_C12_03115	3607642	3608274	-1	transmembrane anchor protein
3605954	3613121	7167	Predicted by at least one method			p48_d1_C12_03110	3608297	3608827	-1	HupE/UreJ family protein
3605954	3613121	7167	Predicted by at least one method			p48_d1_C12_29405	3610205	3611515	-1	MFS transporter
3605954	3613121	7167	Predicted by at least one method			p48_d1_C12_29400	3611525	3611782	-1	Metal-sensitive transcriptional repressor
3605954	3613121	7167	Predicted by at least one method			p48_d1_C12_29395	3611937	3612335	-1	ATPase
3605954	3613121	7167	Predicted by at least one method		radC	p48_d1_C12_29390	3612612	3613121	-1	DNA repair protein RadC, contains a helix-hairpin-helix DNA-binding motif
3721936	3738173	16237	Predicted by at least one method			p48_d1_C12_21225	3721936	3722961	-1	glycosyl transferase
3721936	3738173	16237	Predicted by at least one method			p48_d1_C12_21220	3722958	3723917	-1	NAD-dependent dehydratase
3721936	3738173	16237	Predicted by at least one method			p48_d1_C12_21215	3723914	3725095	-1	glycosyltransferase family 1 protein
3721936	3738173	16237	Predicted by at least one method			p48_d1_C12_21210	3725092	3726057	-1	NAD(P)-dependent oxidoreductase
3721936	3738173	16237	Predicted by at least one method			p48_d1_C12_21205	3726416	3727306	-1	glycosyltransferase family 2 protein
3721936	3738173	16237	Predicted by at least one method			p48_d1_C12_21200	3727312	3728196	-1	O-antigen polysaccharide polymerase Wzy
3721936	3738173	16237	Predicted by at least one method			p48_d1_C12_21195	3728790	3730217	-1	polysaccharide biosynthesis protein
3721936	3738173	16237	Predicted by at least one method			p48_d1_C12_21190	3730217	3731449	-1	Glycosyl transferase family 1
3721936	3738173	16237	Predicted by at least one method			p48_d1_C12_21185	3731446	3732528	-1	aminotransferase DegT
3721936	3738173	16237	Predicted by at least one method			p48_d1_C12_21180	3732525	3733151	-1	UDP-2-acetamido-3-amino-2, 3-dideoxy-D-glucuronate N-acetyltransferase
3721936	3738173	16237	Predicted by at least one method			p48_d1_C12_21175	3733114	3734061	-1	oxidoreductase
3721936	3738173	16237	Predicted by at least one method		wbpA	p48_d1_C12_21170	3734120	3735433	-1	UDP-N-acetyl-D-glucosamine 6-dehydrogenase
3721936	3738173	16237	Predicted by at least one method			p48_d1_C12_21165	3736094	3737131	-1	chain-length determining protein
3721936	3738173	16237	Predicted by at least one method		ihfB	p48_d1_C12_21160	3737889	3738173	-1	integration host factor subunit beta
3969278	3974833	5555	Predicted by at least one method			p48_d1_C12_22835	3969278	3969616	1	PBCV-basic-adap domain-containing protein
3969278	3974833	5555	Predicted by at least one method			p48_d1_C12_22840	3971863	3972315	-1	hypothetical protein
3969278	3974833	5555	Predicted by at least one method			p48_d1_C12_29175	3974042	3974833	-1	RHS repeat protein
4318245	4331796	13551	Predicted by at least one method		cls	p48_d1_C12_07785	4318245	4318937	-1	nuclease
4318245	4331796	13551	Predicted by at least one method		smc	p48_d1_C12_07780	4318956	4324196	-1	AAA family ATPase
4318245	4331796	13551	Predicted by at least one method			p48_d1_C12_07775	4324346	4326412	-1	Flotillin family protein
4318245	4331796	13551	Predicted by at least one method			p48_d1_C12_07770	4326448	4327089	-1	DUF1449 domain-containing protein
4318245	4331796	13551	Predicted by at least one method		pspA	p48_d1_C12_07765	4327145	4327840	-1	phage shock protein A
4318245	4331796	13551	Predicted by at least one method		yjfI	p48_d1_C12_07760	4327855	4328475	-1	DUF2170 domain-containing protein
4318245	4331796	13551	Predicted by at least one method		caiB	p48_d1_C12_07755	4328810	4330009	1	formyl-CoA transferase
4318245	4331796	13551	Predicted by at least one method			p48_d1_C12_07750	4330194	4330478	-1	DUF3509 domain-containing protein
4318245	4331796	13551	Predicted by at least one method			p48_d1_C12_07745	4330786	4331796	1	adenylate cyclase
4370730	4383320	12590	Predicted by at least one method			p48_d1_C12_07560	4370730	4371725	-1	NADP-dependent oxidoreductase
4370730	4383320	12590	Predicted by at least one method			p48_d1_C12_07555	4371874	4372830	1	AraC family transcriptional regulator
4370730	4383320	12590	Predicted by at least one method			p48_d1_C12_07550	4372882	4374030	-1	MFS transporter
4370730	4383320	12590	Predicted by at least one method			p48_d1_C12_07545	4374099	4375061	-1	oxidoreductase
4370730	4383320	12590	Predicted by at least one method			p48_d1_C12_07540	4375637	4377301	1	ATP-binding protein
4370730	4383320	12590	Predicted by at least one method			p48_d1_C12_07535	4377713	4381738	-1	Helix-turn-helix domain-containing protein
4370730	4383320	12590	Predicted by at least one method			p48_d1_C12_07530	4381813	4382055	-1	DUF2274 domain-containing protein
4370730	4383320	12590	Predicted by at least one method			p48_d1_C12_07525	4382052	4383320	-1	Conjugal transfer protein TrbI
4394258	4399607	5349	Predicted by at least one method		trbK	p48_d1_C12_07465	4394258	4394521	-1	Entry exclusion lipoprotein TrbK
4394258	4399607	5349	Predicted by at least one method			p48_d1_C12_07460	4394518	4395453	-1	LysR family transcriptional regulator
4394258	4399607	5349	Predicted by at least one method			p48_d1_C12_07455	4395746	4397119	-1	MFS transporter
4394258	4399607	5349	Predicted by at least one method			p48_d1_C12_07450	4397136	4399607	-1	HTH luxR-type domain-containing protein
4409739	4416833	7094	Predicted by at least one method			p48_d1_C12_07400	4409739	4410035	-1	DNA-binding protein
4409739	4416833	7094	Predicted by at least one method			p48_d1_C12_07395	4410120	4410917	-1	DUF2285 domain-containing protein
4409739	4416833	7094	Predicted by at least one method			p48_d1_C12_07390	4411260	4411610	-1	DUF2958 domain-containing protein
4409739	4416833	7094	Predicted by at least one method			p48_d1_C12_07385	4411946	4412227	1	XRE family transcriptional regulator
4409739	4416833	7094	Predicted by at least one method			p48_d1_C12_07380	4412234	4414015	1	Deacetylase sirtuin-type domain-containing protein
4409739	4416833	7094	Predicted by at least one method			p48_d1_C12_07375	4414056	4414367	-1	DUF736 domain-containing protein
4409739	4416833	7094	Predicted by at least one method			p48_d1_C12_07370	4415110	4416387	1	DUF5623 domain-containing protein
4409739	4416833	7094	Predicted by at least one method			p48_d1_C12_07365	4416636	4416833	1	hypothetical protein
4420614	4435620	15006	Predicted by at least one method			p48_d1_C12_07350	4420614	4421423	1	hypothetical protein
4420614	4435620	15006	Predicted by at least one method			p48_d1_C12_07345	4421476	4421985	-1	DNA repair protein RadC
4420614	4435620	15006	Predicted by at least one method			p48_d1_C12_07340	4422601	4423197	1	hypothetical protein
4420614	4435620	15006	Predicted by at least one method			p48_d1_C12_07335	4423295	4424191	-1	hypothetical protein
4420614	4435620	15006	Predicted by at least one method			p48_d1_C12_07330	4424188	4427112	-1	hypothetical protein
4420614	4435620	15006	Predicted by at least one method			p48_d1_C12_07325	4427115	4427864	-1	hypothetical protein
4420614	4435620	15006	Predicted by at least one method			p48_d1_C12_07320	4427857	4429182	-1	hypothetical protein
4420614	4435620	15006	Predicted by at least one method		comEC	p48_d1_C12_07315	4429268	4430338	-1	competence protein ComEC
4420614	4435620	15006	Predicted by at least one method			p48_d1_C12_07310	4430384	4432636	-1	thiamine biosynthesis protein ThiF
4420614	4435620	15006	Predicted by at least one method			p48_d1_C12_07305	4432636	4433829	-1	metallohydrolase
4420614	4435620	15006	Predicted by at least one method			p48_d1_C12_07300	4433911	4434822	1	Transcriptional regulator
4420614	4435620	15006	Predicted by at least one method			p48_d1_C12_07295	4434829	4435620	1	hypothetical protein
4982160	4986680	4520	Predicted by at least one method			p48_d1_C12_31395	4982160	4982537	1	hypothetical protein
4982160	4986680	4520	Predicted by at least one method			p48_d1_C12_31725	4984286	4984990	-1	sporulation protein
4982160	4986680	4520	Predicted by at least one method		coaX	p48_d1_C12_31720	4984999	4985745	-1	pantothenate kinase
4982160	4986680	4520	Predicted by at least one method		birA	p48_d1_C12_31715	4985742	4986680	-1	bifunctional biotin--[acetyl-CoA-carboxylase] ligase/biotin operon repressor BirA
5247590	5252487	4897	Predicted by at least one method			p48_d1_C12_23390	5247590	5250070	1	hypothetical protein
5247590	5252487	4897	Predicted by at least one method			p48_d1_C12_23395	5250187	5252487	-1	TonB-dependent siderophore receptor
5285677	5292797	7120	Predicted by at least one method			p48_d1_C12_23550	5285183	5285680	1	hypothetical protein
5285677	5292797	7120	Predicted by at least one method			p48_d1_C12_23555	5285677	5286432	1	hypothetical protein
5285677	5292797	7120	Predicted by at least one method			p48_d1_C12_23560	5286429	5287115	1	Restriction alleviation protein, Lar family
5285677	5292797	7120	Predicted by at least one method			p48_d1_C12_23565	5287115	5287816	1	DUF2786 domain-containing protein
5285677	5292797	7120	Predicted by at least one method			p48_d1_C12_23570	5287813	5288520	1	HNH endonuclease
5285677	5292797	7120	Predicted by at least one method			p48_d1_C12_23575	5288504	5288722	1	CP8
5285677	5292797	7120	Predicted by at least one method		dnaB	p48_d1_C12_23580	5288719	5290062	1	replicative DNA helicase
5285677	5292797	7120	Predicted by at least one method			p48_d1_C12_23585	5290059	5290739	1	hypothetical protein
5285677	5292797	7120	Predicted by at least one method			p48_d1_C12_23590	5291125	5291310	1	C2H2-type domain-containing protein
5285677	5292797	7120	Predicted by at least one method			p48_d1_C12_23595	5291300	5291827	1	CP11
5285677	5292797	7120	Predicted by at least one method			p48_d1_C12_23600	5291824	5292081	1	CP12
5285677	5292797	7120	Predicted by at least one method			p48_d1_C12_23605	5292074	5292571	1	CP13
5285677	5292797	7120	Predicted by at least one method			p48_d1_C12_23610	5292564	5292797	1	hypothetical protein
5293816	5300282	6466	Predicted by at least one method			p48_d1_C12_23620	5293816	5294064	1	DNA-binding protein
5293816	5300282	6466	Predicted by at least one method			p48_d1_C12_23625	5294067	5295794	1	transcriptional regulator
5293816	5300282	6466	Predicted by at least one method			p48_d1_C12_23630	5295822	5296577	1	DUF2857 domain-containing protein
5293816	5300282	6466	Predicted by at least one method			p48_d1_C12_23635	5296574	5297905	1	STY4528 family pathogenicity island replication protein
5293816	5300282	6466	Predicted by at least one method			p48_d1_C12_23640	5297850	5298581	-1	hypothetical protein
5293816	5300282	6466	Predicted by at least one method			p48_d1_C12_23645	5298647	5298844	1	hypothetical protein
5293816	5300282	6466	Predicted by at least one method			p48_d1_C12_23650	5299000	5299728	1	TIGR03761 family integrating conjugative element protein
5293816	5300282	6466	Predicted by at least one method			p48_d1_C12_23655	5299734	5300282	1	DUF3158 domain-containing protein
5337537	5342364	4827	Predicted by at least one method			p48_d1_C12_23850	5337537	5337950	-1	TetR family transcriptional regulator
5337537	5342364	4827	Predicted by at least one method			p48_d1_C12_23855	5337943	5338503	-1	integrase
5337537	5342364	4827	Predicted by at least one method			p48_d1_C12_23860	5339075	5339347	-1	hypothetical protein
5337537	5342364	4827	Predicted by at least one method			p48_d1_C12_23865	5339565	5340257	1	methyl-accepting chemotaxis protein
5337537	5342364	4827	Predicted by at least one method			p48_d1_C12_23870	5340268	5341023	1	TIGR03759 family integrating conjugative element protein
5337537	5342364	4827	Predicted by at least one method			p48_d1_C12_23875	5341008	5341589	1	lytic transglycosylase
5337537	5342364	4827	Predicted by at least one method			p48_d1_C12_23880	5341586	5342086	1	Integrating conjugative element protein
5337537	5342364	4827	Predicted by at least one method			p48_d1_C12_23885	5342095	5342364	1	dTDP-glucose 4,6-dehydratase
5356731	5365371	8640	Predicted by at least one method			p48_d1_C12_23955	5353792	5356734	1	conjugative transfer ATPase
5356731	5365371	8640	Predicted by at least one method			p48_d1_C12_23960	5356731	5357015	1	hypothetical protein
5356731	5365371	8640	Predicted by at least one method			p48_d1_C12_23965	5357012	5357668	1	protein-disulfide isomerase
5356731	5365371	8640	Predicted by at least one method			p48_d1_C12_23970	5357665	5357883	-1	hypothetical protein
5356731	5365371	8640	Predicted by at least one method		fadH2	p48_d1_C12_23975	5358442	5359629	1	pyridine nucleotide-disulfide oxidoreductase
5356731	5365371	8640	Predicted by at least one method			p48_d1_C12_23980	5359652	5360074	1	DUF1641 domain-containing protein
5356731	5365371	8640	Predicted by at least one method		tam	p48_d1_C12_23985	5360064	5360930	1	Trans-aconitate 2-methyltransferase
5356731	5365371	8640	Predicted by at least one method			p48_d1_C12_23990	5361436	5362188	-1	hypothetical protein
5356731	5365371	8640	Predicted by at least one method		traI	p48_d1_C12_26445	5363714	5364091	1	relaxase
5356731	5365371	8640	Predicted by at least one method		xerC	p48_d1_C12_26450	5364088	5365371	1	Putative tyrosine recombinase XerC
6083387	6090529	7142	Predicted by at least one method			p48_d1_C12_10225	6083387	6084706	1	integrase
6083387	6090529	7142	Predicted by at least one method			p48_d1_C12_10230	6085636	6086616	1	Integrase
6083387	6090529	7142	Predicted by at least one method			p48_d1_C12_10235	6086613	6086888	1	Prophage PssSM-03
6083387	6090529	7142	Predicted by at least one method			p48_d1_C12_10240	6087055	6087345	1	hypothetical protein
6083387	6090529	7142	Predicted by at least one method			p48_d1_C12_10245	6087883	6089298	1	hypothetical protein
6083387	6090529	7142	Predicted by at least one method			p48_d1_C12_10250	6089657	6090529	-1	hypothetical protein
6085636	6095912	10276	Predicted by at least one method			p48_d1_C12_10230	6085636	6086616	1	Integrase
6085636	6095912	10276	Predicted by at least one method			p48_d1_C12_10235	6086613	6086888	1	Prophage PssSM-03
6085636	6095912	10276	Predicted by at least one method			p48_d1_C12_10240	6087055	6087345	1	hypothetical protein
6085636	6095912	10276	Predicted by at least one method			p48_d1_C12_10245	6087883	6089298	1	hypothetical protein
6085636	6095912	10276	Predicted by at least one method			p48_d1_C12_10250	6089657	6090529	-1	hypothetical protein
6085636	6095912	10276	Predicted by at least one method		rfbB	p48_d1_C12_10255	6092526	6093584	1	dTDP-glucose 4,6-dehydratase
6085636	6095912	10276	Predicted by at least one method		rfbD	p48_d1_C12_10260	6093581	6094489	1	dTDP-4-dehydrorhamnose reductase
6085636	6095912	10276	Predicted by at least one method		rfbA	p48_d1_C12_10265	6094486	6095367	1	glucose-1-phosphate thymidylyltransferase RfbA
6085636	6095912	10276	Predicted by at least one method		rfbC	p48_d1_C12_10270	6095367	6095912	1	dTDP-4-dehydrorhamnose 3,5-epimerase
6208338	6212809	4471	Predicted by at least one method			p48_d1_C12_10795	6208338	6208961	-1	hypothetical protein
6208338	6212809	4471	Predicted by at least one method			p48_d1_C12_10800	6209540	6212809	-1	hypothetical protein
6208338	6212809	4471	Predicted by at least one method		vgrG	p48_d1_C12_10805	6212806	6214881	-1	type VI secretion system tip protein VgrG
6430918	6438417	7499	Predicted by at least one method			p48_d1_C12_16825	6430918	6431211	1	Holliday junction resolvase
6430918	6438417	7499	Predicted by at least one method			p48_d1_C12_16830	6431240	6431575	1	DUF2388 domain-containing protein
6430918	6438417	7499	Predicted by at least one method			p48_d1_C12_16835	6431572	6433530	1	DUF4105 domain-containing protein
6430918	6438417	7499	Predicted by at least one method			p48_d1_C12_16840	6433638	6434057	-1	aldehyde-activating protein
6430918	6438417	7499	Predicted by at least one method		yfdV	p48_d1_C12_16845	6434125	6435069	1	transporter
6430918	6438417	7499	Predicted by at least one method			p48_d1_C12_16850	6435066	6435428	1	DUF2388 domain-containing protein
6430918	6438417	7499	Predicted by at least one method		citM	p48_d1_C12_16855	6435708	6437012	1	citrate transporter
6430918	6438417	7499	Predicted by at least one method		terC	p48_d1_C12_16860	6437033	6437797	1	Integral membrane protein TerC family
6430918	6438417	7499	Predicted by at least one method		prfH	p48_d1_C12_16865	6437803	6438417	-1	peptide chain release factor H
6430918	6438417	7499	Predicted by at least one method		rtcB	p48_d1_C12_16870	6438414	6439553	-1	RNA ligase RtcB family protein
6656456	6705485	49029	Predicted by at least one method			p48_d1_C12_17860	6656456	6657187	-1	hypothetical protein
6656456	6705485	49029	Predicted by at least one method		repA	p48_d1_C12_31460	6658851	6659708	1	RepA replication protein
6656456	6705485	49029	Predicted by at least one method		parA	p48_d1_C12_31465	6659998	6660636	1	ATPase
6656456	6705485	49029	Predicted by at least one method			p48_d1_C12_31470	6660633	6660896	1	Plasmid segregation centromere-binding protein ParG
6656456	6705485	49029	Predicted by at least one method			p48_d1_C12_31475	6660893	6661438	1	DUF2840 domain-containing protein
6656456	6705485	49029	Predicted by at least one method		traF	p48_d1_C12_31480	6661435	6662034	1	peptidase
6656456	6705485	49029	Predicted by at least one method		virD2	p48_d1_C12_31485	6662483	6664465	1	Type IV secretory pathway, VirD2 component (relaxase)
6656456	6705485	49029	Predicted by at least one method			p48_d1_C12_31490	6664576	6664974	1	penicillinase repressor
6656456	6705485	49029	Predicted by at least one method			p48_d1_C12_31495	6664974	6665969	1	heat-shock protein HtpX
6656456	6705485	49029	Predicted by at least one method			p48_d1_C12_31500	6666110	6667357	1	TolC family protein
6656456	6705485	49029	Predicted by at least one method			p48_d1_C12_31505	6667354	6668583	1	HlyD family secretion protein
6656456	6705485	49029	Predicted by at least one method			p48_d1_C12_31510	6668594	6671734	1	CusA/CzcA family heavy metal efflux RND transporter
6656456	6705485	49029	Predicted by at least one method			p48_d1_C12_31585	6675388	6676179	-1	DUF2285 domain-containing protein
6656456	6705485	49029	Predicted by at least one method			p48_d1_C12_31590	6676489	6676839	-1	DUF2958 domain-containing protein
6656456	6705485	49029	Predicted by at least one method			p48_d1_C12_31595	6677083	6677388	1	Helix-turn-helix transcriptional regulator
6656456	6705485	49029	Predicted by at least one method			p48_d1_C12_31600	6677452	6677766	-1	DUF736 domain-containing protein
6656456	6705485	49029	Predicted by at least one method		dmeF	p48_d1_C12_31605	6678590	6679561	-1	CDF family Co(II)/Ni(II) efflux transporter DmeF
6656456	6705485	49029	Predicted by at least one method		frmR	p48_d1_C12_31610	6679607	6679879	-1	transcriptional regulator
6656456	6705485	49029	Predicted by at least one method			p48_d1_C12_31615	6680169	6680384	-1	hypothetical protein
6656456	6705485	49029	Predicted by at least one method			p48_d1_C12_31620	6680356	6682410	-1	chromosome partitioning protein ParB
6656456	6705485	49029	Predicted by at least one method			p48_d1_C12_31625	6682491	6683318	-1	DUF932 domain-containing protein
6656456	6705485	49029	Predicted by at least one method			p48_d1_C12_31630	6683864	6684550	1	Permuted papain-like amidase enzyme, YaeF/YiiX, C92 family
6656456	6705485	49029	Predicted by at least one method			p48_d1_C12_31635	6684639	6684989	-1	DUF2958 domain-containing protein
6656456	6705485	49029	Predicted by at least one method			p48_d1_C12_31640	6687848	6688606	-1	DUF2285 domain-containing protein
6656456	6705485	49029	Predicted by at least one method			p48_d1_C12_31645	6688915	6689262	-1	DUF2958 domain-containing protein
6656456	6705485	49029	Predicted by at least one method		xRE	p48_d1_C12_31650	6689530	6689820	1	transcriptional regulator
6656456	6705485	49029	Predicted by at least one method			p48_d1_C12_31655	6689867	6690181	-1	DUF736 domain-containing protein
6656456	6705485	49029	Predicted by at least one method			p48_d1_C12_31660	6691197	6691385	-1	hypothetical protein
6656456	6705485	49029	Predicted by at least one method		spo0J	p48_d1_C12_31665	6691448	6693499	-1	chromosome partitioning protein ParB
6656456	6705485	49029	Predicted by at least one method			p48_d1_C12_31670	6693578	6694402	-1	DUF932 domain-containing protein
6656456	6705485	49029	Predicted by at least one method			p48_d1_C12_31675	6694931	6695599	1	hypothetical protein
6656456	6705485	49029	Predicted by at least one method			p48_d1_C12_31680	6695630	6695980	-1	transposase
6656456	6705485	49029	Predicted by at least one method			p48_d1_C12_30680	6700271	6700495	-1	hypothetical protein
6656456	6705485	49029	Predicted by at least one method			p48_d1_C12_30685	6700569	6700853	-1	hypothetical protein
6656456	6705485	49029	Predicted by at least one method			p48_d1_C12_30690	6700856	6702007	-1	hypothetical protein
6656456	6705485	49029	Predicted by at least one method			p48_d1_C12_30695	6702004	6704211	-1	Phage-tail-3 domain-containing protein
6656456	6705485	49029	Predicted by at least one method			p48_d1_C12_30700	6704201	6704419	-1	hypothetical protein
6656456	6705485	49029	Predicted by at least one method			p48_d1_C12_30705	6704416	6704655	-1	hypothetical protein
6656456	6705485	49029	Predicted by at least one method			p48_d1_C12_30710	6704664	6705485	-1	Phage conserved hypothetical protein BR0599
6656456	6705485	49029	Predicted by at least one method			p48_d1_C12_30715	6705475	6707178	-1	hypothetical protein
6664576	6679561	14985	Predicted by at least one method			p48_d1_C12_31490	6664576	6664974	1	penicillinase repressor
6664576	6679561	14985	Predicted by at least one method			p48_d1_C12_31495	6664974	6665969	1	heat-shock protein HtpX
6664576	6679561	14985	Predicted by at least one method			p48_d1_C12_31500	6666110	6667357	1	TolC family protein
6664576	6679561	14985	Predicted by at least one method			p48_d1_C12_31505	6667354	6668583	1	HlyD family secretion protein
6664576	6679561	14985	Predicted by at least one method			p48_d1_C12_31510	6668594	6671734	1	CusA/CzcA family heavy metal efflux RND transporter
6664576	6679561	14985	Predicted by at least one method			p48_d1_C12_31585	6675388	6676179	-1	DUF2285 domain-containing protein
6664576	6679561	14985	Predicted by at least one method			p48_d1_C12_31590	6676489	6676839	-1	DUF2958 domain-containing protein
6664576	6679561	14985	Predicted by at least one method			p48_d1_C12_31595	6677083	6677388	1	Helix-turn-helix transcriptional regulator
6664576	6679561	14985	Predicted by at least one method			p48_d1_C12_31600	6677452	6677766	-1	DUF736 domain-containing protein
6664576	6679561	14985	Predicted by at least one method		dmeF	p48_d1_C12_31605	6678590	6679561	-1	CDF family Co(II)/Ni(II) efflux transporter DmeF
6683864	6691385	7521	Predicted by at least one method			p48_d1_C12_31630	6683864	6684550	1	Permuted papain-like amidase enzyme, YaeF/YiiX, C92 family
6683864	6691385	7521	Predicted by at least one method			p48_d1_C12_31635	6684639	6684989	-1	DUF2958 domain-containing protein
6683864	6691385	7521	Predicted by at least one method			p48_d1_C12_31640	6687848	6688606	-1	DUF2285 domain-containing protein
6683864	6691385	7521	Predicted by at least one method			p48_d1_C12_31645	6688915	6689262	-1	DUF2958 domain-containing protein
6683864	6691385	7521	Predicted by at least one method		xRE	p48_d1_C12_31650	6689530	6689820	1	transcriptional regulator
6683864	6691385	7521	Predicted by at least one method			p48_d1_C12_31655	6689867	6690181	-1	DUF736 domain-containing protein
6683864	6691385	7521	Predicted by at least one method			p48_d1_C12_31660	6691197	6691385	-1	hypothetical protein
6694931	6702007	7076	Predicted by at least one method			p48_d1_C12_31675	6694931	6695599	1	hypothetical protein
6694931	6702007	7076	Predicted by at least one method			p48_d1_C12_31680	6695630	6695980	-1	transposase
6694931	6702007	7076	Predicted by at least one method			p48_d1_C12_30680	6700271	6700495	-1	hypothetical protein
6694931	6702007	7076	Predicted by at least one method			p48_d1_C12_30685	6700569	6700853	-1	hypothetical protein
6694931	6702007	7076	Predicted by at least one method			p48_d1_C12_30690	6700856	6702007	-1	hypothetical protein
6694931	6702007	7076	Predicted by at least one method			p48_d1_C12_30695	6702004	6704211	-1	Phage-tail-3 domain-containing protein
6750975	6757086	6111	Predicted by at least one method			p48_d1_C12_31770	6750975	6751262	-1	Phenazine/pyocyanine biosynthesis protein phzF
6750975	6757086	6111	Predicted by at least one method			p48_d1_C12_31515	6752420	6753097	1	hypothetical protein
6750975	6757086	6111	Predicted by at least one method			p48_d1_C12_31520	6753142	6753498	-1	hypothetical protein
6750975	6757086	6111	Predicted by at least one method			p48_d1_C12_31525	6753617	6753889	1	type II toxin-antitoxin system ParD family antitoxin
6750975	6757086	6111	Predicted by at least one method			p48_d1_C12_31530	6753893	6754246	1	type II toxin-antitoxin system RelE/ParE family toxin
6750975	6757086	6111	Predicted by at least one method			p48_d1_C12_31535	6754273	6755187	-1	hypothetical protein
6750975	6757086	6111	Predicted by at least one method			p48_d1_C12_31540	6755213	6755452	-1	hypothetical protein
6750975	6757086	6111	Predicted by at least one method			p48_d1_C12_31545	6755836	6757086	1	IS256 family transposase
6760661	6789610	28949	Predicted by at least one method			p48_d1_C12_31560	6760661	6761269	-1	hypothetical protein
6760661	6789610	28949	Predicted by at least one method			p48_d1_C12_31565	6761566	6762132	-1	OsmC family protein
6760661	6789610	28949	Predicted by at least one method			p48_d1_C12_31570	6762147	6762923	-1	sugar dehydrogenase
6760661	6789610	28949	Predicted by at least one method			p48_d1_C12_31575	6762983	6763567	-1	TetR family transcriptional regulator
6760661	6789610	28949	Predicted by at least one method			p48_d1_C12_31580	6763564	6764244	-1	Anti-sigma factor, putative, ChrR family
6760661	6789610	28949	Predicted by at least one method			p48_d1_C12_31760	6766736	6767860	-1	IS5-like element ISPst12 family transposase
6760661	6789610	28949	Predicted by at least one method			p48_d1_C12_31095	6772404	6773597	1	fatty acid desaturase
6760661	6789610	28949	Predicted by at least one method			p48_d1_C12_31100	6773753	6775771	-1	SAM-dependent methyltransferase
6760661	6789610	28949	Predicted by at least one method			p48_d1_C12_31105	6775880	6776374	-1	CP98
6760661	6789610	28949	Predicted by at least one method			p48_d1_C12_31110	6776478	6776840	-1	CP97
6760661	6789610	28949	Predicted by at least one method			p48_d1_C12_31115	6776911	6777630	-1	Crp/Fnr family transcriptional regulator
6760661	6789610	28949	Predicted by at least one method			p48_d1_C12_31120	6777845	6778069	-1	DUF1652 domain-containing protein
6760661	6789610	28949	Predicted by at least one method			p48_d1_C12_31125	6778083	6778346	-1	hypothetical protein
6760661	6789610	28949	Predicted by at least one method			p48_d1_C12_31130	6779160	6787424	1	glycosyl transferase
6760661	6789610	28949	Predicted by at least one method			p48_d1_C12_31135	6787802	6788152	-1	type II toxin-antitoxin system RelE/ParE family toxin
6760661	6789610	28949	Predicted by at least one method			p48_d1_C12_31140	6788156	6788428	-1	type II toxin-antitoxin system ParD family antitoxin
6760661	6789610	28949	Predicted by at least one method			p48_d1_C12_31145	6788547	6788900	1	hypothetical protein
6760661	6789610	28949	Predicted by at least one method			p48_d1_C12_31150	6788930	6789610	-1	conjugal transfer protein TraG N-terminal domain-containing protein

## Sheet: t108_d1_H2
Island start	Island end	Length	Method	Gene name	Gene ID	Locus	Gene start	Gene end	Strand	Product	External Annotations
386	5457	5071	Predicted by at least one method			t108_d1_H2_30120	386	3223	-1	Helicase/SNF2 family domain protein
386	5457	5071	Predicted by at least one method			t108_d1_H2_30115	3241	5457	-1	hypothetical protein
281038	308666	27628	Predicted by at least one method			t108_d1_H2_22700	281038	281970	-1	hypothetical protein
281038	308666	27628	Predicted by at least one method		tnp-IS3	t108_d1_H2_22705	282233	283024	-1	IS3 family transposase
281038	308666	27628	Predicted by at least one method		tnp-ISPa57	t108_d1_H2_22710	283054	283239	-1	IS3 family ISPa57 transposase
281038	308666	27628	Predicted by at least one method			t108_d1_H2_22715	283419	284861	-1	DUF2875 domain-containing protein
281038	308666	27628	Predicted by at least one method			t108_d1_H2_22720	285011	286174	-1	DUF3274 domain-containing protein
281038	308666	27628	Predicted by at least one method			t108_d1_H2_22725	286119	287165	-1	DUF3274 domain-containing protein
281038	308666	27628	Predicted by at least one method			t108_d1_H2_22730	287162	287659	-1	hypothetical protein
281038	308666	27628	Predicted by at least one method			t108_d1_H2_22735	287663	288226	-1	Protein VgrG
281038	308666	27628	Predicted by at least one method			t108_d1_H2_22740	288525	289697	-1	Tli4-C domain-containing protein
281038	308666	27628	Predicted by at least one method			t108_d1_H2_22745	289805	291574	-1	alpha/beta hydrolase
281038	308666	27628	Predicted by at least one method			t108_d1_H2_22750	291615	292052	-1	DUF2345 domain-containing protein
281038	308666	27628	Predicted by at least one method		gabD	t108_d1_H2_30645	295041	296492	1	NADP-dependent succinate-semialdehyde dehydrogenase
281038	308666	27628	Predicted by at least one method		gabT	t108_d1_H2_30640	296737	298017	1	4-aminobutyrate--2-oxoglutarate transaminase
281038	308666	27628	Predicted by at least one method		hDOD	t108_d1_H2_30635	298343	299542	1	histidine kinase
281038	308666	27628	Predicted by at least one method		aRO8	t108_d1_H2_30630	299710	301131	-1	PLP-dependent aminotransferase family protein
281038	308666	27628	Predicted by at least one method		yciW	t108_d1_H2_30625	301258	301695	1	alkylhydroperoxidase
281038	308666	27628	Predicted by at least one method		qdoI	t108_d1_H2_30620	301707	302114	1	cupin domain-containing protein
281038	308666	27628	Predicted by at least one method		ygiN	t108_d1_H2_30615	302148	302432	1	antibiotic biosynthesis monooxygenase
281038	308666	27628	Predicted by at least one method		lysR	t108_d1_H2_30610	302429	303361	-1	LysR family transcriptional regulator
281038	308666	27628	Predicted by at least one method		cynX	t108_d1_H2_30605	303411	304625	-1	MFS transporter
281038	308666	27628	Predicted by at least one method			t108_d1_H2_30600	304788	305558	-1	hypothetical protein
281038	308666	27628	Predicted by at least one method		crp	t108_d1_H2_30595	305667	306353	-1	Crp/Fnr family transcriptional regulator
281038	308666	27628	Predicted by at least one method		mPO1	t108_d1_H2_30590	306429	306944	1	2-hydroxy-palmitic acid dioxygenase Mpo1-like
281038	308666	27628	Predicted by at least one method		htpX	t108_d1_H2_30585	306984	307742	-1	peptidase
281038	308666	27628	Predicted by at least one method			t108_d1_H2_30580	307914	308666	-1	sulfite exporter TauE/SafE family protein
287162	292052	4890	Predicted by at least one method			t108_d1_H2_22725	286119	287165	-1	DUF3274 domain-containing protein
287162	292052	4890	Predicted by at least one method			t108_d1_H2_22730	287162	287659	-1	hypothetical protein
287162	292052	4890	Predicted by at least one method			t108_d1_H2_22735	287663	288226	-1	Protein VgrG
287162	292052	4890	Predicted by at least one method			t108_d1_H2_22740	288525	289697	-1	Tli4-C domain-containing protein
287162	292052	4890	Predicted by at least one method			t108_d1_H2_22745	289805	291574	-1	alpha/beta hydrolase
287162	292052	4890	Predicted by at least one method			t108_d1_H2_22750	291615	292052	-1	DUF2345 domain-containing protein
670550	674909	4359	Predicted by at least one method			t108_d1_H2_05595	670550	670621	1	V'R2 protein
670550	674909	4359	Predicted by at least one method			t108_d1_H2_05590	670618	670944	1	phage baseplate protein
670550	674909	4359	Predicted by at least one method			t108_d1_H2_05585	670941	671828	1	baseplate assembly protein
670550	674909	4359	Predicted by at least one method		gpI	t108_d1_H2_05580	671821	672354	1	phage tail protein I
670550	674909	4359	Predicted by at least one method			t108_d1_H2_05575	672356	674461	1	phage tail protein
670550	674909	4359	Predicted by at least one method			t108_d1_H2_05570	674469	674909	1	phage tail protein
768928	775058	6130	Predicted by at least one method			t108_d1_H2_31510	768928	769152	-1	hypothetical protein
768928	775058	6130	Predicted by at least one method			t108_d1_H2_19310	770329	770772	1	Uncharacterized protein ORF430
768928	775058	6130	Predicted by at least one method		xerD	t108_d1_H2_19305	770772	771755	1	integrase
768928	775058	6130	Predicted by at least one method		parE	t108_d1_H2_19300	772230	772577	1	type II toxin-antitoxin system RelE/ParE family toxin
768928	775058	6130	Predicted by at least one method			t108_d1_H2_19290	772912	774114	1	integrase
768928	775058	6130	Predicted by at least one method			t108_d1_H2_19285	774317	774520	-1	hypothetical protein
768928	775058	6130	Predicted by at least one method			t108_d1_H2_19280	774517	774885	-1	ASCH domain-containing protein
768928	775058	6130	Predicted by at least one method			t108_d1_H2_19275	774882	775058	-1	hypothetical protein
792679	800267	7588	Predicted by at least one method			t108_d1_H2_19170	792679	793854	-1	Phage tail protein
792679	800267	7588	Predicted by at least one method			t108_d1_H2_19165	793945	794406	-1	phage tail protein
792679	800267	7588	Predicted by at least one method			t108_d1_H2_19160	794458	796848	-1	Phage tail protein
792679	800267	7588	Predicted by at least one method			t108_d1_H2_19155	796850	797386	-1	phage tail protein I
792679	800267	7588	Predicted by at least one method			t108_d1_H2_19150	797386	798300	-1	Baseplate assembly protein
792679	800267	7588	Predicted by at least one method			t108_d1_H2_19145	798297	798641	-1	Baseplate assembly protein
792679	800267	7588	Predicted by at least one method			t108_d1_H2_19140	798638	799210	-1	Phage baseplate assembly protein V
792679	800267	7588	Predicted by at least one method			t108_d1_H2_19135	799280	799738	-1	phage virion morphogenesis protein
792679	800267	7588	Predicted by at least one method			t108_d1_H2_19130	799731	800267	-1	Phage tail protein
809063	820512	11449	Predicted by at least one method			t108_d1_H2_19065	809063	809788	-1	Zeta toxin
809063	820512	11449	Predicted by at least one method			t108_d1_H2_19060	810772	811680	-1	LysR family transcriptional regulator
809063	820512	11449	Predicted by at least one method		degQ	t108_d1_H2_19055	811913	813064	-1	2-alkenal reductase
809063	820512	11449	Predicted by at least one method		htpX	t108_d1_H2_19050	813089	814054	-1	Zn-dependent protease
809063	820512	11449	Predicted by at least one method		psi-GI	t108_d1_H2_19045	814098	814529	-1	heat resistance protein PsiE-GI
809063	820512	11449	Predicted by at least one method		kefB-GI	t108_d1_H2_19040	814526	816241	-1	heat resistance system K+/H+ antiporter KefB-GI
809063	820512	11449	Predicted by at least one method		trxLHR	t108_d1_H2_19035	816245	816685	-1	heat resistance system thioredoxin Trx-GI
809063	820512	11449	Predicted by at least one method			t108_d1_H2_19030	816675	817820	-1	hypothetical protein
809063	820512	11449	Predicted by at least one method		hdeD-GI	t108_d1_H2_19025	817900	818511	-1	heat resistance membrane protein HdeD-GI
809063	820512	11449	Predicted by at least one method		yfdX2	t108_d1_H2_19020	818608	819495	-1	heat resistance protein YfdX2
809063	820512	11449	Predicted by at least one method		yfdX1	t108_d1_H2_19015	819598	820512	-1	heat resistance protein YfdX1
811913	850039	38126	Predicted by at least one method		degQ	t108_d1_H2_19055	811913	813064	-1	2-alkenal reductase
811913	850039	38126	Predicted by at least one method		htpX	t108_d1_H2_19050	813089	814054	-1	Zn-dependent protease
811913	850039	38126	Predicted by at least one method		psi-GI	t108_d1_H2_19045	814098	814529	-1	heat resistance protein PsiE-GI
811913	850039	38126	Predicted by at least one method		kefB-GI	t108_d1_H2_19040	814526	816241	-1	heat resistance system K+/H+ antiporter KefB-GI
811913	850039	38126	Predicted by at least one method		trxLHR	t108_d1_H2_19035	816245	816685	-1	heat resistance system thioredoxin Trx-GI
811913	850039	38126	Predicted by at least one method			t108_d1_H2_19030	816675	817820	-1	hypothetical protein
811913	850039	38126	Predicted by at least one method		hdeD-GI	t108_d1_H2_19025	817900	818511	-1	heat resistance membrane protein HdeD-GI
811913	850039	38126	Predicted by at least one method		yfdX2	t108_d1_H2_19020	818608	819495	-1	heat resistance protein YfdX2
811913	850039	38126	Predicted by at least one method		yfdX1	t108_d1_H2_19015	819598	820512	-1	heat resistance protein YfdX1
811913	850039	38126	Predicted by at least one method		shsP	t108_d1_H2_19010	820535	820993	-1	small heat shock protein sHSP20-GI
811913	850039	38126	Predicted by at least one method		ftsH	t108_d1_H2_19005	821072	822901	-1	ATP-dependent zinc metalloprotease FtsH
811913	850039	38126	Predicted by at least one method		cls	t108_d1_H2_19000	822929	824359	-1	cardiolipin synthase
811913	850039	38126	Predicted by at least one method		clpK	t108_d1_H2_18995	824376	827225	-1	heat shock survival AAA family ATPase ClpK
811913	850039	38126	Predicted by at least one method		ibpA	t108_d1_H2_18990	827320	827889	-1	Hsp20/alpha crystallin family protein
811913	850039	38126	Predicted by at least one method			t108_d1_H2_18985	828491	828868	1	Cytochrome c oxidase
811913	850039	38126	Predicted by at least one method			t108_d1_H2_18980	828982	829158	-1	LZ-Tnp-IS66 domain-containing protein
811913	850039	38126	Predicted by at least one method			t108_d1_H2_18975	829201	829353	-1	Protein TnpC1
811913	850039	38126	Predicted by at least one method			t108_d1_H2_18970	829475	830383	1	LysR family transcriptional regulator
811913	850039	38126	Predicted by at least one method			t108_d1_H2_18965	830923	831681	1	receptor protein-tyrosine kinase
811913	850039	38126	Predicted by at least one method		alpA	t108_d1_H2_18960	831823	832041	1	transcriptional regulator
811913	850039	38126	Predicted by at least one method		parA	t108_d1_H2_18955	832082	832948	1	chromosome partitioning protein
811913	850039	38126	Predicted by at least one method			t108_d1_H2_18950	832932	833168	1	Type II toxin-antitoxin system HicA family toxin
811913	850039	38126	Predicted by at least one method			t108_d1_H2_18945	833161	834804	1	ParB/Sulfiredoxin domain-containing protein
811913	850039	38126	Predicted by at least one method			t108_d1_H2_18940	834822	835382	1	DUF2857 domain-containing protein
811913	850039	38126	Predicted by at least one method			t108_d1_H2_18935	835386	836579	1	STY4528 family pathogenicity island replication protein
811913	850039	38126	Predicted by at least one method			t108_d1_H2_18930	836818	837570	1	HTH OST-type domain-containing protein
811913	850039	38126	Predicted by at least one method			t108_d1_H2_18925	837759	838547	1	TIGR03761 family integrating conjugative element protein
811913	850039	38126	Predicted by at least one method			t108_d1_H2_18920	838544	839092	1	DUF3158 domain-containing protein
811913	850039	38126	Predicted by at least one method		ssb	t108_d1_H2_18915	839089	839472	1	single-stranded DNA-binding protein
811913	850039	38126	Predicted by at least one method		topB	t108_d1_H2_18910	839767	841782	1	DNA topoisomerase III
811913	850039	38126	Predicted by at least one method			t108_d1_H2_18905	841598	842332	-1	hypothetical protein
811913	850039	38126	Predicted by at least one method			t108_d1_H2_18900	842564	842800	1	hypothetical protein
811913	850039	38126	Predicted by at least one method			t108_d1_H2_18895	842826	843218	1	Uncharacterized protein ORF C93
811913	850039	38126	Predicted by at least one method			t108_d1_H2_18890	843469	844185	1	ABC transporter substrate-binding protein
811913	850039	38126	Predicted by at least one method			t108_d1_H2_18885	844476	845273	1	GTPase
811913	850039	38126	Predicted by at least one method			t108_d1_H2_18880	845339	845704	1	DUF3085 domain-containing protein
811913	850039	38126	Predicted by at least one method			t108_d1_H2_18875	846049	846600	1	DUF3577 domain-containing protein
811913	850039	38126	Predicted by at least one method			t108_d1_H2_18870	846656	847267	1	DUF3275 domain-containing protein
811913	850039	38126	Predicted by at least one method			t108_d1_H2_18865	847357	847722	1	hypothetical protein
811913	850039	38126	Predicted by at least one method			t108_d1_H2_18860	847807	848457	1	hypothetical protein
811913	850039	38126	Predicted by at least one method		trmN6	t108_d1_H2_18855	848523	849632	1	SAM-dependent methyltransferase
811913	850039	38126	Predicted by at least one method			t108_d1_H2_18850	849734	850039	1	SRCR domain-containing protein
828491	842800	14309	Predicted by at least one method			t108_d1_H2_18985	828491	828868	1	Cytochrome c oxidase
828491	842800	14309	Predicted by at least one method			t108_d1_H2_18980	828982	829158	-1	LZ-Tnp-IS66 domain-containing protein
828491	842800	14309	Predicted by at least one method			t108_d1_H2_18975	829201	829353	-1	Protein TnpC1
828491	842800	14309	Predicted by at least one method			t108_d1_H2_18970	829475	830383	1	LysR family transcriptional regulator
828491	842800	14309	Predicted by at least one method			t108_d1_H2_18965	830923	831681	1	receptor protein-tyrosine kinase
828491	842800	14309	Predicted by at least one method		alpA	t108_d1_H2_18960	831823	832041	1	transcriptional regulator
828491	842800	14309	Predicted by at least one method		parA	t108_d1_H2_18955	832082	832948	1	chromosome partitioning protein
828491	842800	14309	Predicted by at least one method			t108_d1_H2_18950	832932	833168	1	Type II toxin-antitoxin system HicA family toxin
828491	842800	14309	Predicted by at least one method			t108_d1_H2_18945	833161	834804	1	ParB/Sulfiredoxin domain-containing protein
828491	842800	14309	Predicted by at least one method			t108_d1_H2_18940	834822	835382	1	DUF2857 domain-containing protein
828491	842800	14309	Predicted by at least one method			t108_d1_H2_18935	835386	836579	1	STY4528 family pathogenicity island replication protein
828491	842800	14309	Predicted by at least one method			t108_d1_H2_18930	836818	837570	1	HTH OST-type domain-containing protein
828491	842800	14309	Predicted by at least one method			t108_d1_H2_18925	837759	838547	1	TIGR03761 family integrating conjugative element protein
828491	842800	14309	Predicted by at least one method			t108_d1_H2_18920	838544	839092	1	DUF3158 domain-containing protein
828491	842800	14309	Predicted by at least one method		ssb	t108_d1_H2_18915	839089	839472	1	single-stranded DNA-binding protein
828491	842800	14309	Predicted by at least one method		topB	t108_d1_H2_18910	839767	841782	1	DNA topoisomerase III
828491	842800	14309	Predicted by at least one method			t108_d1_H2_18905	841598	842332	-1	hypothetical protein
828491	842800	14309	Predicted by at least one method			t108_d1_H2_18900	842564	842800	1	hypothetical protein
993772	998586	4814	Predicted by at least one method			t108_d1_H2_18185	993772	994044	-1	hypothetical protein
993772	998586	4814	Predicted by at least one method			t108_d1_H2_30275	997181	997864	-1	DUF159 domain-containing protein
993772	998586	4814	Predicted by at least one method			t108_d1_H2_30280	997930	998586	-1	DEAD/DEAH box helicase
1005454	1010117	4663	Predicted by at least one method			t108_d1_H2_30340	1005454	1005588	-1	CP45
1005454	1010117	4663	Predicted by at least one method			t108_d1_H2_30345	1005846	1006412	-1	hypothetical protein
1005454	1010117	4663	Predicted by at least one method			t108_d1_H2_30350	1007334	1007771	-1	pilus assembly protein
1005454	1010117	4663	Predicted by at least one method			t108_d1_H2_30355	1007789	1009168	-1	shufflon system plasmid conjugative transfer pilus tip adhesin PilV
1005454	1010117	4663	Predicted by at least one method			t108_d1_H2_30360	1009161	1010117	-1	twitching motility protein PilT
1005454	1010117	4663	Predicted by at least one method			t108_d1_H2_30365	1010114	1010644	-1	pilus assembly protein PilX
1023447	1050834	27387	Predicted by at least one method			t108_d1_H2_30420	1023447	1023656	-1	cold-shock protein
1023447	1050834	27387	Predicted by at least one method		topA	t108_d1_H2_30425	1023963	1025882	-1	type I DNA topoisomerase
1023447	1050834	27387	Predicted by at least one method		ssb	t108_d1_H2_30430	1026710	1027168	-1	single-stranded DNA-binding protein
1023447	1050834	27387	Predicted by at least one method			t108_d1_H2_30435	1027198	1028028	-1	phage regulatory protein
1023447	1050834	27387	Predicted by at least one method			t108_d1_H2_30440	1028076	1028624	-1	DUF3158 domain-containing protein
1023447	1050834	27387	Predicted by at least one method			t108_d1_H2_30445	1028630	1029358	-1	TIGR03761 family integrating conjugative element protein
1023447	1050834	27387	Predicted by at least one method			t108_d1_H2_30450	1029515	1029712	-1	hypothetical protein
1023447	1050834	27387	Predicted by at least one method			t108_d1_H2_30455	1029655	1030488	-1	hypothetical protein
1023447	1050834	27387	Predicted by at least one method			t108_d1_H2_30460	1030537	1031841	-1	STY4528 family pathogenicity island replication protein
1023447	1050834	27387	Predicted by at least one method			t108_d1_H2_30465	1031838	1032605	-1	DUF2857 domain-containing protein
1023447	1050834	27387	Predicted by at least one method			t108_d1_H2_30470	1032633	1034363	-1	transcriptional regulator
1023447	1050834	27387	Predicted by at least one method			t108_d1_H2_30475	1034366	1034635	-1	DNA-binding protein
1023447	1050834	27387	Predicted by at least one method			t108_d1_H2_30480	1034656	1035546	-1	methyltransferase
1023447	1050834	27387	Predicted by at least one method		yejK	t108_d1_H2_30485	1035543	1036286	-1	nucleoid-associated protein YejK
1023447	1050834	27387	Predicted by at least one method		tnp-ISPa32	t108_d1_H2_08970	1037409	1037672	-1	IS3 family ISPa32 transposase
1023447	1050834	27387	Predicted by at least one method			t108_d1_H2_08975	1037953	1038717	1	Integrase
1023447	1050834	27387	Predicted by at least one method			t108_d1_H2_08980	1038644	1039189	-1	hypothetical protein
1023447	1050834	27387	Predicted by at least one method			t108_d1_H2_08985	1039586	1040062	-1	hypothetical protein
1023447	1050834	27387	Predicted by at least one method			t108_d1_H2_08990	1041157	1042113	-1	hypothetical protein
1023447	1050834	27387	Predicted by at least one method			t108_d1_H2_08995	1042273	1042869	-1	hypothetical protein
1023447	1050834	27387	Predicted by at least one method			t108_d1_H2_09000	1042875	1043294	-1	hypothetical protein
1023447	1050834	27387	Predicted by at least one method			t108_d1_H2_09005	1043419	1044063	-1	serine recombinase
1023447	1050834	27387	Predicted by at least one method			t108_d1_H2_09010	1044341	1045183	-1	hypothetical protein
1023447	1050834	27387	Predicted by at least one method			t108_d1_H2_09015	1045193	1045828	-1	hypothetical protein
1023447	1050834	27387	Predicted by at least one method			t108_d1_H2_09020	1045841	1046632	-1	TIGR04255 family protein
1023447	1050834	27387	Predicted by at least one method			t108_d1_H2_09025	1046848	1048683	-1	Phage integrase site specific recombinase
1023447	1050834	27387	Predicted by at least one method			t108_d1_H2_09035	1049185	1050063	-1	hypothetical protein
1023447	1050834	27387	Predicted by at least one method		acrR	t108_d1_H2_09040	1050151	1050834	1	TetR family transcriptional regulator
1028076	1032605	4529	Predicted by at least one method			t108_d1_H2_30440	1028076	1028624	-1	DUF3158 domain-containing protein
1028076	1032605	4529	Predicted by at least one method			t108_d1_H2_30445	1028630	1029358	-1	TIGR03761 family integrating conjugative element protein
1028076	1032605	4529	Predicted by at least one method			t108_d1_H2_30450	1029515	1029712	-1	hypothetical protein
1028076	1032605	4529	Predicted by at least one method			t108_d1_H2_30455	1029655	1030488	-1	hypothetical protein
1028076	1032605	4529	Predicted by at least one method			t108_d1_H2_30460	1030537	1031841	-1	STY4528 family pathogenicity island replication protein
1028076	1032605	4529	Predicted by at least one method			t108_d1_H2_30465	1031838	1032605	-1	DUF2857 domain-containing protein
1037409	1048683	11274	Predicted by at least one method		tnp-ISPa32	t108_d1_H2_08970	1037409	1037672	-1	IS3 family ISPa32 transposase
1037409	1048683	11274	Predicted by at least one method			t108_d1_H2_08975	1037953	1038717	1	Integrase
1037409	1048683	11274	Predicted by at least one method			t108_d1_H2_08980	1038644	1039189	-1	hypothetical protein
1037409	1048683	11274	Predicted by at least one method			t108_d1_H2_08985	1039586	1040062	-1	hypothetical protein
1037409	1048683	11274	Predicted by at least one method			t108_d1_H2_08990	1041157	1042113	-1	hypothetical protein
1037409	1048683	11274	Predicted by at least one method			t108_d1_H2_08995	1042273	1042869	-1	hypothetical protein
1037409	1048683	11274	Predicted by at least one method			t108_d1_H2_09000	1042875	1043294	-1	hypothetical protein
1037409	1048683	11274	Predicted by at least one method			t108_d1_H2_09005	1043419	1044063	-1	serine recombinase
1037409	1048683	11274	Predicted by at least one method			t108_d1_H2_09010	1044341	1045183	-1	hypothetical protein
1037409	1048683	11274	Predicted by at least one method			t108_d1_H2_09015	1045193	1045828	-1	hypothetical protein
1037409	1048683	11274	Predicted by at least one method			t108_d1_H2_09020	1045841	1046632	-1	TIGR04255 family protein
1037409	1048683	11274	Predicted by at least one method			t108_d1_H2_09025	1046848	1048683	-1	Phage integrase site specific recombinase
1206881	1211075	4194	Predicted by at least one method		queC	t108_d1_H2_09825	1206881	1207555	1	7-cyano-7-deazaguanine synthase QueC
1206881	1211075	4194	Predicted by at least one method		fadM	t108_d1_H2_09835	1208078	1208482	1	acyl-CoA thioesterase
1206881	1211075	4194	Predicted by at least one method			t108_d1_H2_09840	1208603	1209163	-1	hypothetical protein
1206881	1211075	4194	Predicted by at least one method		yjhB	t108_d1_H2_09845	1209548	1210252	-1	DNA mismatch repair protein MutT
1206881	1211075	4194	Predicted by at least one method			t108_d1_H2_09850	1210434	1211075	-1	hypothetical protein
1547711	1561261	13550	Predicted by at least one method		galE	t108_d1_H2_16260	1547711	1548724	1	UDP-glucose 4-epimerase GalE
1547711	1561261	13550	Predicted by at least one method		rfaB	t108_d1_H2_16265	1548721	1549872	1	glycosyltransferase family 1 protein
1547711	1561261	13550	Predicted by at least one method			t108_d1_H2_16270	1550174	1551160	1	Wzt-C domain-containing protein
1547711	1561261	13550	Predicted by at least one method			t108_d1_H2_16275	1551613	1552863	1	hypothetical protein
1547711	1561261	13550	Predicted by at least one method			t108_d1_H2_16280	1552880	1553608	1	glycosyltransferase family 2 protein
1547711	1561261	13550	Predicted by at least one method		rfaB	t108_d1_H2_16285	1553705	1555189	1	glycosyl transferase
1547711	1561261	13550	Predicted by at least one method		wcaA	t108_d1_H2_16290	1555531	1556409	1	Glycosyltransferase involved in cell wall bisynthesis
1547711	1561261	13550	Predicted by at least one method			t108_d1_H2_16295	1556931	1558178	1	glycosyltransferase family 4 protein
1547711	1561261	13550	Predicted by at least one method			t108_d1_H2_16300	1558200	1559423	1	sulfotransferase family protein
1547711	1561261	13550	Predicted by at least one method		cysC	t108_d1_H2_16305	1559480	1560070	-1	Adenylyl-sulfate kinase
1547711	1561261	13550	Predicted by at least one method			t108_d1_H2_16310	1560575	1560829	1	hypothetical protein
1547711	1561261	13550	Predicted by at least one method			t108_d1_H2_16315	1560845	1561261	1	hypothetical protein
1771779	1786464	14685	Predicted by at least one method			t108_d1_H2_23990	1771779	1773068	-1	Reverse transcriptase (RNA-dependent DNA polymerase)
1771779	1786464	14685	Predicted by at least one method			t108_d1_H2_24000	1773247	1773339	1	hypothetical protein
1771779	1786464	14685	Predicted by at least one method		fabF	t108_d1_H2_24005	1773624	1774892	-1	beta-ketoacyl-ACP synthase II
1771779	1786464	14685	Predicted by at least one method		hxlR	t108_d1_H2_24010	1775001	1775507	1	transcriptional regulator
1771779	1786464	14685	Predicted by at least one method		pdxB	t108_d1_H2_24015	1775722	1776864	1	4-phosphoerythronate dehydrogenase PdxB
1771779	1786464	14685	Predicted by at least one method			t108_d1_H2_24020	1777064	1777429	1	Integrase family protein
1771779	1786464	14685	Predicted by at least one method			t108_d1_H2_24025	1778149	1779114	1	hypothetical protein
1771779	1786464	14685	Predicted by at least one method			t108_d1_H2_24030	1779321	1780346	1	ParA family protein
1771779	1786464	14685	Predicted by at least one method			t108_d1_H2_24035	1780346	1781197	1	SIR2-2 domain-containing protein
1771779	1786464	14685	Predicted by at least one method			t108_d1_H2_24040	1782037	1783704	-1	DUF262 domain-containing protein
1771779	1786464	14685	Predicted by at least one method		aceK	t108_d1_H2_24045	1784062	1785795	-1	bifunctional isocitrate dehydrogenase kinase/phosphatase
1771779	1786464	14685	Predicted by at least one method		rimL	t108_d1_H2_24050	1785931	1786464	1	GNAT family N-acetyltransferase
1777064	1783704	6640	Predicted by at least one method			t108_d1_H2_24020	1777064	1777429	1	Integrase family protein
1777064	1783704	6640	Predicted by at least one method			t108_d1_H2_24025	1778149	1779114	1	hypothetical protein
1777064	1783704	6640	Predicted by at least one method			t108_d1_H2_24030	1779321	1780346	1	ParA family protein
1777064	1783704	6640	Predicted by at least one method			t108_d1_H2_24035	1780346	1781197	1	SIR2-2 domain-containing protein
1777064	1783704	6640	Predicted by at least one method			t108_d1_H2_24040	1782037	1783704	-1	DUF262 domain-containing protein
2554029	2566441	12412	Predicted by at least one method			t108_d1_H2_19315	2554029	2554649	1	Paraquat-inducible protein A
2554029	2566441	12412	Predicted by at least one method			t108_d1_H2_30915	2556840	2557697	1	ISNCY family transposase
2554029	2566441	12412	Predicted by at least one method			t108_d1_H2_30920	2558186	2558833	-1	DUF3218 domain-containing protein
2554029	2566441	12412	Predicted by at least one method			t108_d1_H2_30925	2558845	2559864	-1	pesticin domain-containing protein
2554029	2566441	12412	Predicted by at least one method			t108_d1_H2_30930	2559897	2560625	-1	hypothetical protein
2554029	2566441	12412	Predicted by at least one method			t108_d1_H2_30935	2560874	2561290	-1	hypothetical protein
2554029	2566441	12412	Predicted by at least one method		vqsM	t108_d1_H2_30940	2561869	2562846	-1	HTH-type transcriptional regulator VqsM
2554029	2566441	12412	Predicted by at least one method		ampC	t108_d1_H2_30945	2562855	2564066	-1	6-aminohexanoate hydrolase
2554029	2566441	12412	Predicted by at least one method		yiiM	t108_d1_H2_30950	2565009	2565728	1	MOSC domain-containing protein
2554029	2566441	12412	Predicted by at least one method		sLT	t108_d1_H2_30955	2565845	2566441	1	SLT-4 domain-containing protein
2554029	2564066	10037	Predicted by at least one method			t108_d1_H2_19315	2554029	2554649	1	Paraquat-inducible protein A
2554029	2564066	10037	Predicted by at least one method			t108_d1_H2_30915	2556840	2557697	1	ISNCY family transposase
2554029	2564066	10037	Predicted by at least one method			t108_d1_H2_30920	2558186	2558833	-1	DUF3218 domain-containing protein
2554029	2564066	10037	Predicted by at least one method			t108_d1_H2_30925	2558845	2559864	-1	pesticin domain-containing protein
2554029	2564066	10037	Predicted by at least one method			t108_d1_H2_30930	2559897	2560625	-1	hypothetical protein
2554029	2564066	10037	Predicted by at least one method			t108_d1_H2_30935	2560874	2561290	-1	hypothetical protein
2554029	2564066	10037	Predicted by at least one method		vqsM	t108_d1_H2_30940	2561869	2562846	-1	HTH-type transcriptional regulator VqsM
2554029	2564066	10037	Predicted by at least one method		ampC	t108_d1_H2_30945	2562855	2564066	-1	6-aminohexanoate hydrolase
2777343	2785870	8527	Predicted by at least one method			t108_d1_H2_31130	2777343	2779421	1	hypothetical protein
2777343	2785870	8527	Predicted by at least one method			t108_d1_H2_31125	2779285	2780865	-1	hypothetical protein
2777343	2785870	8527	Predicted by at least one method			t108_d1_H2_31120	2782921	2785143	-1	hypothetical protein
2777343	2785870	8527	Predicted by at least one method			t108_d1_H2_31115	2785160	2785870	-1	hypothetical protein
3025726	3032401	6675	Predicted by at least one method		proQ	t108_d1_H2_04170	3025726	3026259	-1	ProQ activator of osmoprotectant transporter prop
3025726	3032401	6675	Predicted by at least one method		hisJ	t108_d1_H2_04175	3026350	3029235	-1	two-component system sensor histidine kinase/response regulator
3025726	3032401	6675	Predicted by at least one method			t108_d1_H2_04180	3029327	3030163	1	hypothetical protein
3025726	3032401	6675	Predicted by at least one method			t108_d1_H2_04190	3030373	3030873	-1	DUF305 domain-containing protein
3025726	3032401	6675	Predicted by at least one method			t108_d1_H2_04195	3031324	3032070	1	Receptor protein-tyrosine kinase
3025726	3032401	6675	Predicted by at least one method		alpA	t108_d1_H2_04200	3032189	3032401	1	transcriptional regulator
3047475	3054973	7498	Predicted by at least one method		lspA	t108_d1_H2_04265	3047475	3047975	1	signal peptidase II
3047475	3054973	7498	Predicted by at least one method			t108_d1_H2_04270	3048961	3049173	1	Uncharacterized protein ORF C94
3047475	3054973	7498	Predicted by at least one method			t108_d1_H2_04275	3049195	3049587	1	Uncharacterized protein ORF C93
3047475	3054973	7498	Predicted by at least one method			t108_d1_H2_04280	3049801	3050538	1	ABC transporter substrate-binding protein
3047475	3054973	7498	Predicted by at least one method			t108_d1_H2_04285	3050635	3050913	1	uridylate kinase
3047475	3054973	7498	Predicted by at least one method			t108_d1_H2_04290	3051201	3052013	1	GTPase
3047475	3054973	7498	Predicted by at least one method			t108_d1_H2_04295	3052155	3052508	1	DUF3085 domain-containing protein
3047475	3054973	7498	Predicted by at least one method			t108_d1_H2_04300	3052875	3053804	1	DUF3577 domain-containing protein
3047475	3054973	7498	Predicted by at least one method			t108_d1_H2_04305	3053863	3054552	1	DUF3275 domain-containing protein
3047475	3054973	7498	Predicted by at least one method			t108_d1_H2_04310	3054647	3054973	1	Plasmid-related protein
3072503	3078710	6207	Predicted by at least one method		nucC	t108_d1_H2_04410	3072503	3073228	-1	CBASS effector endonuclease NucC
3072503	3078710	6207	Predicted by at least one method		cdnD	t108_d1_H2_04415	3073267	3074169	-1	Cyclic AMP-AMP-AMP synthase
3072503	3078710	6207	Predicted by at least one method		cap7	t108_d1_H2_04420	3074169	3074669	-1	CD-NTase-associated protein 7
3072503	3078710	6207	Predicted by at least one method		cap8	t108_d1_H2_04425	3074666	3075136	-1	CD-NTase-associated protein 8
3072503	3078710	6207	Predicted by at least one method		cap6	t108_d1_H2_04430	3075133	3076047	-1	CD-NTase-associated protein 6
3072503	3078710	6207	Predicted by at least one method			t108_d1_H2_04435	3076065	3076640	-1	PIN domain-containing protein
3072503	3078710	6207	Predicted by at least one method			t108_d1_H2_04440	3076637	3077107	-1	DNA-binding protein
3072503	3078710	6207	Predicted by at least one method			t108_d1_H2_04445	3077311	3077694	1	RAQPRD family plasmid
3072503	3078710	6207	Predicted by at least one method			t108_d1_H2_04450	3077691	3077924	1	TIGR03758 family integrating conjugative element protein
3072503	3078710	6207	Predicted by at least one method			t108_d1_H2_04455	3077941	3078300	1	TIGR03745 family integrating conjugative element membrane protein
3072503	3078710	6207	Predicted by at least one method			t108_d1_H2_04460	3078312	3078710	1	TIGR03750 family conjugal transfer protein
3072503	3078710	6207	Predicted by at least one method			t108_d1_H2_04465	3078707	3079399	1	TIGR03746 family integrating conjugative element protein
3076637	3137276	60639	Predicted by at least one method			t108_d1_H2_04435	3076065	3076640	-1	PIN domain-containing protein
3076637	3137276	60639	Predicted by at least one method			t108_d1_H2_04440	3076637	3077107	-1	DNA-binding protein
3076637	3137276	60639	Predicted by at least one method			t108_d1_H2_04445	3077311	3077694	1	RAQPRD family plasmid
3076637	3137276	60639	Predicted by at least one method			t108_d1_H2_04450	3077691	3077924	1	TIGR03758 family integrating conjugative element protein
3076637	3137276	60639	Predicted by at least one method			t108_d1_H2_04455	3077941	3078300	1	TIGR03745 family integrating conjugative element membrane protein
3076637	3137276	60639	Predicted by at least one method			t108_d1_H2_04460	3078312	3078710	1	TIGR03750 family conjugal transfer protein
3076637	3137276	60639	Predicted by at least one method			t108_d1_H2_04465	3078707	3079399	1	TIGR03746 family integrating conjugative element protein
3076637	3137276	60639	Predicted by at least one method			t108_d1_H2_04470	3079396	3080307	1	TIGR03749 family integrating conjugative element protein
3076637	3137276	60639	Predicted by at least one method			t108_d1_H2_04475	3080297	3081715	1	TIGR03752 family integrating conjugative element protein
3076637	3137276	60639	Predicted by at least one method			t108_d1_H2_04480	3081696	3082151	1	TIGR03751 family conjugal transfer lipoprotein
3076637	3137276	60639	Predicted by at least one method		virB4	t108_d1_H2_04485	3082151	3085042	1	conjugative transfer ATPase
3076637	3137276	60639	Predicted by at least one method		dsbG	t108_d1_H2_04490	3085067	3085834	1	disulfide bond formation protein DsbA
3076637	3137276	60639	Predicted by at least one method		radC	t108_d1_H2_04495	3086010	3086504	1	DNA repair protein RadC
3076637	3137276	60639	Predicted by at least one method			t108_d1_H2_04500	3086717	3087115	1	TIGR03757 family integrating conjugative element protein
3076637	3137276	60639	Predicted by at least one method			t108_d1_H2_04505	3087112	3088062	1	TIGR03756 family integrating conjugative element protein
3076637	3137276	60639	Predicted by at least one method			t108_d1_H2_04510	3088072	3089466	1	integrating conjugative element protein
3076637	3137276	60639	Predicted by at least one method			t108_d1_H2_04515	3089463	3089822	1	Uncharacterized protein ORF C41
3076637	3137276	60639	Predicted by at least one method			t108_d1_H2_04520	3089836	3091356	1	conjugal transfer protein TraG
3076637	3137276	60639	Predicted by at least one method			t108_d1_H2_04525	3091368	3091733	-1	DUF3742 domain-containing protein
3076637	3137276	60639	Predicted by at least one method			t108_d1_H2_04530	3091814	3092446	-1	RES domain-containing protein
3076637	3137276	60639	Predicted by at least one method			t108_d1_H2_04535	3092459	3093085	-1	integrase
3076637	3137276	60639	Predicted by at least one method		traI	t108_d1_H2_04540	3093399	3095213	1	relaxase
3076637	3137276	60639	Predicted by at least one method			t108_d1_H2_04545	3095635	3096930	1	ISL3 family transposase
3076637	3137276	60639	Predicted by at least one method			t108_d1_H2_04550	3096967	3097431	-1	hypothetical protein
3076637	3137276	60639	Predicted by at least one method			t108_d1_H2_04555	3098139	3098561	-1	MerR family transcriptional regulator
3076637	3137276	60639	Predicted by at least one method			t108_d1_H2_04560	3099294	3099695	1	hypothetical protein
3076637	3137276	60639	Predicted by at least one method			t108_d1_H2_04565	3099707	3099946	1	DUF2933 domain-containing protein
3076637	3137276	60639	Predicted by at least one method		sTE14	t108_d1_H2_04570	3099943	3100593	1	isoprenylcysteine carboxyl methyltransferase
3076637	3137276	60639	Predicted by at least one method			t108_d1_H2_04575	3100595	3100753	1	hypothetical protein
3076637	3137276	60639	Predicted by at least one method		ppk2	t108_d1_H2_04580	3100764	3101627	1	polyphosphate kinase 2
3076637	3137276	60639	Predicted by at least one method		cadA	t108_d1_H2_04585	3102085	3104124	1	cadmium-translocating P-type ATPase
3076637	3137276	60639	Predicted by at least one method		cadA	t108_d1_H2_04590	3104138	3105463	1	cadmium-translocating P-type ATPase
3076637	3137276	60639	Predicted by at least one method		lemA	t108_d1_H2_04595	3105460	3106071	1	LemA family
3076637	3137276	60639	Predicted by at least one method		ygcG	t108_d1_H2_04600	3106073	3106978	1	TPM-phosphatase domain-containing protein
3076637	3137276	60639	Predicted by at least one method			t108_d1_H2_04605	3106980	3107477	1	TPM-phosphatase domain-containing protein
3076637	3137276	60639	Predicted by at least one method		ySH1	t108_d1_H2_04610	3107503	3108864	1	MBL fold metallo-hydrolase
3076637	3137276	60639	Predicted by at least one method		deoA	t108_d1_H2_04615	3108861	3110414	1	Putative thymidine phosphorylase 2
3076637	3137276	60639	Predicted by at least one method		prs	t108_d1_H2_04620	3110411	3111310	1	phosphoribosylpyrophosphate synthetase
3076637	3137276	60639	Predicted by at least one method			t108_d1_H2_04625	3111364	3112008	1	DUF6629 domain-containing protein
3076637	3137276	60639	Predicted by at least one method			t108_d1_H2_04630	3112005	3112259	1	methyltransferase type 11
3076637	3137276	60639	Predicted by at least one method		ldhA	t108_d1_H2_04635	3112256	3113287	1	phosphoglycerate dehydrogenase
3076637	3137276	60639	Predicted by at least one method		aarF	t108_d1_H2_04640	3113284	3114906	1	2-octaprenylphenol hydroxylase
3076637	3137276	60639	Predicted by at least one method		gapA	t108_d1_H2_04645	3114934	3115989	1	type II glyceraldehyde-3-phosphate dehydrogenase
3076637	3137276	60639	Predicted by at least one method		mgtC	t108_d1_H2_04650	3115986	3117248	1	MgtC family
3076637	3137276	60639	Predicted by at least one method		yqjQ	t108_d1_H2_04655	3117257	3118087	-1	short-chain dehydrogenase/reductase
3076637	3137276	60639	Predicted by at least one method		acrR	t108_d1_H2_04660	3118193	3118795	1	TetR family transcriptional regulator
3076637	3137276	60639	Predicted by at least one method		xFP	t108_d1_H2_04665	3118973	3121402	-1	xylulose 5-phosphate 3-epimerase
3076637	3137276	60639	Predicted by at least one method		cfa	t108_d1_H2_04670	3121520	3122836	-1	cyclopropane-fatty-acyl-phospholipid synthase
3076637	3137276	60639	Predicted by at least one method		soxR	t108_d1_H2_04675	3122991	3123443	-1	MerR family transcriptional regulator
3076637	3137276	60639	Predicted by at least one method		ackA	t108_d1_H2_04680	3123661	3124794	-1	acetate/propionate family kinase
3076637	3137276	60639	Predicted by at least one method		phaC	t108_d1_H2_04685	3125090	3126757	-1	DUF3141 domain-containing protein
3076637	3137276	60639	Predicted by at least one method		copZ	t108_d1_H2_04690	3126766	3127065	-1	heavy metal transporter
3076637	3137276	60639	Predicted by at least one method			t108_d1_H2_04695	3127084	3127410	-1	DUF2933 domain-containing protein
3076637	3137276	60639	Predicted by at least one method		baeS	t108_d1_H2_04700	3128045	3129199	-1	two-component sensor histidine kinase
3076637	3137276	60639	Predicted by at least one method		ompR	t108_d1_H2_04705	3129453	3130145	-1	DNA-binding response regulator
3076637	3137276	60639	Predicted by at least one method		sufI	t108_d1_H2_04710	3130400	3132319	1	copper resistance system multicopper oxidase
3076637	3137276	60639	Predicted by at least one method			t108_d1_H2_04715	3132345	3133325	1	Copper resistance protein B
3076637	3137276	60639	Predicted by at least one method			t108_d1_H2_04720	3133363	3133848	1	metal-binding protein
3076637	3137276	60639	Predicted by at least one method			t108_d1_H2_04725	3133882	3134154	1	DUF2933 domain-containing protein
3076637	3137276	60639	Predicted by at least one method		cadA	t108_d1_H2_04730	3134673	3136748	1	cadmium-translocating P-type ATPase
3076637	3137276	60639	Predicted by at least one method		copC	t108_d1_H2_04735	3136890	3137276	1	copper homeostasis periplasmic binding protein CopC
3091368	3100753	9385	Predicted by at least one method			t108_d1_H2_04525	3091368	3091733	-1	DUF3742 domain-containing protein
3091368	3100753	9385	Predicted by at least one method			t108_d1_H2_04530	3091814	3092446	-1	RES domain-containing protein
3091368	3100753	9385	Predicted by at least one method			t108_d1_H2_04535	3092459	3093085	-1	integrase
3091368	3100753	9385	Predicted by at least one method		traI	t108_d1_H2_04540	3093399	3095213	1	relaxase
3091368	3100753	9385	Predicted by at least one method			t108_d1_H2_04545	3095635	3096930	1	ISL3 family transposase
3091368	3100753	9385	Predicted by at least one method			t108_d1_H2_04550	3096967	3097431	-1	hypothetical protein
3091368	3100753	9385	Predicted by at least one method			t108_d1_H2_04555	3098139	3098561	-1	MerR family transcriptional regulator
3091368	3100753	9385	Predicted by at least one method			t108_d1_H2_04560	3099294	3099695	1	hypothetical protein
3091368	3100753	9385	Predicted by at least one method			t108_d1_H2_04565	3099707	3099946	1	DUF2933 domain-containing protein
3091368	3100753	9385	Predicted by at least one method		sTE14	t108_d1_H2_04570	3099943	3100593	1	isoprenylcysteine carboxyl methyltransferase
3091368	3100753	9385	Predicted by at least one method			t108_d1_H2_04575	3100595	3100753	1	hypothetical protein
3108861	3113287	4426	Predicted by at least one method		ySH1	t108_d1_H2_04610	3107503	3108864	1	MBL fold metallo-hydrolase
3108861	3113287	4426	Predicted by at least one method		deoA	t108_d1_H2_04615	3108861	3110414	1	Putative thymidine phosphorylase 2
3108861	3113287	4426	Predicted by at least one method		prs	t108_d1_H2_04620	3110411	3111310	1	phosphoribosylpyrophosphate synthetase
3108861	3113287	4426	Predicted by at least one method			t108_d1_H2_04625	3111364	3112008	1	DUF6629 domain-containing protein
3108861	3113287	4426	Predicted by at least one method			t108_d1_H2_04630	3112005	3112259	1	methyltransferase type 11
3108861	3113287	4426	Predicted by at least one method		ldhA	t108_d1_H2_04635	3112256	3113287	1	phosphoglycerate dehydrogenase
3108861	3113287	4426	Predicted by at least one method		aarF	t108_d1_H2_04640	3113284	3114906	1	2-octaprenylphenol hydroxylase
3127084	3133848	6764	Predicted by at least one method			t108_d1_H2_04695	3127084	3127410	-1	DUF2933 domain-containing protein
3127084	3133848	6764	Predicted by at least one method		baeS	t108_d1_H2_04700	3128045	3129199	-1	two-component sensor histidine kinase
3127084	3133848	6764	Predicted by at least one method		ompR	t108_d1_H2_04705	3129453	3130145	-1	DNA-binding response regulator
3127084	3133848	6764	Predicted by at least one method		sufI	t108_d1_H2_04710	3130400	3132319	1	copper resistance system multicopper oxidase
3127084	3133848	6764	Predicted by at least one method			t108_d1_H2_04715	3132345	3133325	1	Copper resistance protein B
3127084	3133848	6764	Predicted by at least one method			t108_d1_H2_04720	3133363	3133848	1	metal-binding protein
3141033	3147433	6400	Predicted by at least one method			t108_d1_H2_04760	3141033	3141401	1	hypothetical protein
3141033	3147433	6400	Predicted by at least one method		tolC	t108_d1_H2_04765	3141477	3142784	1	heavy metal RND transporter
3141033	3147433	6400	Predicted by at least one method		cusF	t108_d1_H2_04770	3142800	3144317	1	efflux RND transporter periplasmic adaptor subunit
3141033	3147433	6400	Predicted by at least one method		cusA	t108_d1_H2_04775	3144314	3147433	1	CusA/CzcA family heavy metal efflux RND transporter
3278222	3283291	5069	Predicted by at least one method			t108_d1_H2_05325	3278222	3278539	-1	Transmembrane protein
3278222	3283291	5069	Predicted by at least one method			t108_d1_H2_05330	3278783	3279367	-1	Type II secretion system (T2SS), protein M subtype b
3278222	3283291	5069	Predicted by at least one method			t108_d1_H2_05335	3279367	3279810	-1	hypothetical protein
3278222	3283291	5069	Predicted by at least one method		pulK	t108_d1_H2_05340	3280397	3281476	-1	Type II secretion system (T2SS), protein K
3278222	3283291	5069	Predicted by at least one method		pulG	t108_d1_H2_05345	3281466	3282056	-1	type II secretion system protein
3278222	3283291	5069	Predicted by at least one method		pulJ	t108_d1_H2_05350	3282053	3282478	-1	type II secretion system protein
3278222	3283291	5069	Predicted by at least one method			t108_d1_H2_05355	3282478	3282915	-1	type II secretion system protein
3278222	3283291	5069	Predicted by at least one method		gspG	t108_d1_H2_05360	3282857	3283291	-1	type II secretion system major pseudopilin GspG
3677522	3717354	39832	Predicted by at least one method			t108_d1_H2_14150	3677522	3677767	-1	DUF2274 domain-containing protein
3677522	3717354	39832	Predicted by at least one method			t108_d1_H2_14155	3677764	3679050	-1	conjugal transfer protein TrbI
3677522	3717354	39832	Predicted by at least one method		trbG	t108_d1_H2_14160	3679053	3680045	-1	P-type conjugative transfer protein TrbG
3677522	3717354	39832	Predicted by at least one method		trbF	t108_d1_H2_14165	3680042	3680746	-1	conjugal transfer protein TrbF
3677522	3717354	39832	Predicted by at least one method		trbL	t108_d1_H2_14170	3680759	3682144	-1	P-type conjugative transfer protein TrbL
3677522	3717354	39832	Predicted by at least one method		trbJ	t108_d1_H2_21050	3683406	3684131	-1	P-type conjugative transfer protein TrbJ
3677522	3717354	39832	Predicted by at least one method			t108_d1_H2_21055	3684128	3686581	-1	Conjugal transfer protein TrbE
3677522	3717354	39832	Predicted by at least one method			t108_d1_H2_21060	3686597	3686869	-1	conjugal transfer protein TrbD
3677522	3717354	39832	Predicted by at least one method			t108_d1_H2_21065	3686866	3687249	-1	conjugal transfer protein TrbC
3677522	3717354	39832	Predicted by at least one method		trbB	t108_d1_H2_21070	3687246	3688298	-1	P-type conjugative transfer ATPase TrbB
3677522	3717354	39832	Predicted by at least one method			t108_d1_H2_21075	3688295	3688759	-1	CopG family transcriptional regulator
3677522	3717354	39832	Predicted by at least one method		virD4	t108_d1_H2_21080	3688756	3690762	-1	conjugal transfer protein TraG
3677522	3717354	39832	Predicted by at least one method		trbK	t108_d1_H2_21085	3690999	3691277	-1	entry exclusion lipoprotein TrbK
3677522	3717354	39832	Predicted by at least one method			t108_d1_H2_21090	3691274	3692218	-1	LysR family transcriptional regulator
3677522	3717354	39832	Predicted by at least one method			t108_d1_H2_21095	3692303	3692566	-1	hypothetical protein
3677522	3717354	39832	Predicted by at least one method			t108_d1_H2_21100	3692693	3693325	-1	transmembrane anchor protein
3677522	3717354	39832	Predicted by at least one method			t108_d1_H2_21105	3693348	3694085	-1	HupE/UreJ family protein
3677522	3717354	39832	Predicted by at least one method			t108_d1_H2_21110	3694196	3697336	-1	CusA/CzcA family heavy metal efflux RND transporter
3677522	3717354	39832	Predicted by at least one method			t108_d1_H2_21115	3697347	3698576	-1	HlyD family secretion protein
3677522	3717354	39832	Predicted by at least one method			t108_d1_H2_21120	3698573	3699820	-1	TolC family protein
3677522	3717354	39832	Predicted by at least one method			t108_d1_H2_21125	3699961	3700956	-1	heat-shock protein HtpX
3677522	3717354	39832	Predicted by at least one method			t108_d1_H2_21130	3700956	3701354	-1	penicillinase repressor
3677522	3717354	39832	Predicted by at least one method		virD2	t108_d1_H2_21135	3701463	3703445	-1	type VI secretion protein
3677522	3717354	39832	Predicted by at least one method		traF	t108_d1_H2_21140	3703894	3704496	-1	peptidase
3677522	3717354	39832	Predicted by at least one method			t108_d1_H2_21145	3704493	3705026	-1	transposase
3677522	3717354	39832	Predicted by at least one method			t108_d1_H2_21150	3705023	3705295	-1	chromosome partitioning protein ParB
3677522	3717354	39832	Predicted by at least one method		parA	t108_d1_H2_21155	3705292	3705930	-1	ATPase
3677522	3717354	39832	Predicted by at least one method		repA	t108_d1_H2_21160	3706184	3707041	-1	RepA replication protein
3677522	3717354	39832	Predicted by at least one method			t108_d1_H2_21165	3707068	3707349	-1	DNA-binding protein
3677522	3717354	39832	Predicted by at least one method			t108_d1_H2_21170	3707433	3708194	-1	DUF2285 domain-containing protein
3677522	3717354	39832	Predicted by at least one method			t108_d1_H2_21175	3708504	3708854	-1	DUF2958 domain-containing protein
3677522	3717354	39832	Predicted by at least one method			t108_d1_H2_21180	3709095	3709400	1	XRE family transcriptional regulator
3677522	3717354	39832	Predicted by at least one method			t108_d1_H2_21185	3709464	3709778	-1	DUF736 domain-containing protein
3677522	3717354	39832	Predicted by at least one method			t108_d1_H2_21190	3710589	3710750	1	hypothetical protein
3677522	3717354	39832	Predicted by at least one method			t108_d1_H2_21195	3710880	3711089	-1	hypothetical protein
3677522	3717354	39832	Predicted by at least one method		spo0J	t108_d1_H2_21200	3711152	3713203	-1	chromosome partitioning protein ParB
3677522	3717354	39832	Predicted by at least one method			t108_d1_H2_21205	3713283	3714107	-1	DUF932 domain-containing protein
3677522	3717354	39832	Predicted by at least one method			t108_d1_H2_21210	3714816	3715094	-1	hypothetical protein
3677522	3717354	39832	Predicted by at least one method			t108_d1_H2_21215	3715157	3715507	-1	DUF2958 domain-containing protein
3677522	3717354	39832	Predicted by at least one method			t108_d1_H2_21220	3715777	3717087	-1	MFS transporter
3677522	3717354	39832	Predicted by at least one method			t108_d1_H2_21225	3717097	3717354	-1	Metal-sensitive transcriptional repressor
3693348	3701354	8006	Predicted by at least one method			t108_d1_H2_21105	3693348	3694085	-1	HupE/UreJ family protein
3693348	3701354	8006	Predicted by at least one method			t108_d1_H2_21110	3694196	3697336	-1	CusA/CzcA family heavy metal efflux RND transporter
3693348	3701354	8006	Predicted by at least one method			t108_d1_H2_21115	3697347	3698576	-1	HlyD family secretion protein
3693348	3701354	8006	Predicted by at least one method			t108_d1_H2_21120	3698573	3699820	-1	TolC family protein
3693348	3701354	8006	Predicted by at least one method			t108_d1_H2_21125	3699961	3700956	-1	heat-shock protein HtpX
3693348	3701354	8006	Predicted by at least one method			t108_d1_H2_21130	3700956	3701354	-1	penicillinase repressor
3715157	3719247	4090	Predicted by at least one method			t108_d1_H2_21215	3715157	3715507	-1	DUF2958 domain-containing protein
3715157	3719247	4090	Predicted by at least one method			t108_d1_H2_21220	3715777	3717087	-1	MFS transporter
3715157	3719247	4090	Predicted by at least one method			t108_d1_H2_21225	3717097	3717354	-1	Metal-sensitive transcriptional repressor
3715157	3719247	4090	Predicted by at least one method			t108_d1_H2_21230	3717438	3717830	-1	ATPase
3715157	3719247	4090	Predicted by at least one method		yhcG	t108_d1_H2_21235	3718183	3719247	-1	DUF1016 domain-containing protein
3715157	3719247	4090	Predicted by at least one method		fimB	t108_d1_H2_21240	3719244	3720443	-1	integrase
3826905	3835887	8982	Predicted by at least one method			t108_d1_H2_21705	3825868	3826908	-1	glycosyl transferase
3826905	3835887	8982	Predicted by at least one method			t108_d1_H2_21710	3826905	3827723	-1	NAD-dependent dehydratase
3826905	3835887	8982	Predicted by at least one method			t108_d1_H2_21715	3827864	3828994	-1	glycosyltransferase family 1 protein
3826905	3835887	8982	Predicted by at least one method			t108_d1_H2_21720	3829038	3830189	-1	glycosyl transferase
3826905	3835887	8982	Predicted by at least one method		asnB	t108_d1_H2_21725	3830186	3832069	-1	asparagine synthase (glutamine-hydrolyzing)
3826905	3835887	8982	Predicted by at least one method			t108_d1_H2_21730	3832074	3833120	-1	Glycosyltransferase
3826905	3835887	8982	Predicted by at least one method			t108_d1_H2_21735	3833242	3834666	-1	Polysaccharide biosynthesis protein
3826905	3835887	8982	Predicted by at least one method			t108_d1_H2_21740	3834755	3834868	-1	ORF_7
3826905	3835887	8982	Predicted by at least one method			t108_d1_H2_21745	3834865	3835887	-1	LPS biosynthesis protein WbpP
4380032	4390687	10655	Predicted by at least one method			t108_d1_H2_01290	4380032	4380304	-1	Hypothetical bacteriophage protein
4380032	4390687	10655	Predicted by at least one method			t108_d1_H2_01285	4380333	4380572	-1	hypothetical protein
4380032	4390687	10655	Predicted by at least one method			t108_d1_H2_01280	4380569	4380871	-1	hypothetical protein
4380032	4390687	10655	Predicted by at least one method			t108_d1_H2_01275	4381427	4381708	-1	hypothetical protein
4380032	4390687	10655	Predicted by at least one method			t108_d1_H2_01270	4381708	4382268	-1	hypothetical protein
4380032	4390687	10655	Predicted by at least one method			t108_d1_H2_01265	4382273	4382464	-1	hypothetical protein
4380032	4390687	10655	Predicted by at least one method			t108_d1_H2_01260	4382457	4383044	-1	Suh protein
4380032	4390687	10655	Predicted by at least one method			t108_d1_H2_01255	4383067	4384566	-1	hypothetical protein
4380032	4390687	10655	Predicted by at least one method			t108_d1_H2_01250	4384553	4384975	-1	hypothetical protein
4380032	4390687	10655	Predicted by at least one method			t108_d1_H2_01245	4385532	4385942	-1	Tail fibers protein
4380032	4390687	10655	Predicted by at least one method			t108_d1_H2_01240	4385945	4387642	-1	hypothetical protein
4380032	4390687	10655	Predicted by at least one method			t108_d1_H2_01235	4387642	4388163	-1	hypothetical protein
4380032	4390687	10655	Predicted by at least one method			t108_d1_H2_01230	4388204	4390687	-1	tail length tape measure protein
4396541	4402455	5914	Predicted by at least one method			t108_d1_H2_01200	4394488	4396569	-1	peptidase S14
4396541	4402455	5914	Predicted by at least one method			t108_d1_H2_01195	4396541	4398187	-1	phage portal protein
4396541	4402455	5914	Predicted by at least one method			t108_d1_H2_01190	4398187	4398402	-1	Primosomal replication protein PriB/PriC domain protein
4396541	4402455	5914	Predicted by at least one method			t108_d1_H2_01185	4398393	4400372	-1	terminase
4396541	4402455	5914	Predicted by at least one method			t108_d1_H2_01180	4400344	4400889	-1	DNA-packaging protein
4396541	4402455	5914	Predicted by at least one method			t108_d1_H2_01175	4401009	4401752	-1	hypothetical protein
4396541	4402455	5914	Predicted by at least one method			t108_d1_H2_01170	4401805	4402002	-1	hypothetical protein
4396541	4402455	5914	Predicted by at least one method			t108_d1_H2_01165	4402216	4402455	-1	hypothetical protein
4405121	4409141	4020	Predicted by at least one method			t108_d1_H2_01135	4404918	4405124	-1	ninG protein
4405121	4409141	4020	Predicted by at least one method			t108_d1_H2_01130	4405121	4405804	-1	Replication protein P
4405121	4409141	4020	Predicted by at least one method			t108_d1_H2_01125	4405801	4406547	-1	hypothetical protein
4405121	4409141	4020	Predicted by at least one method			t108_d1_H2_01120	4406627	4407340	-1	DNA-binding protein
4405121	4409141	4020	Predicted by at least one method			t108_d1_H2_01115	4407818	4408579	1	XRE family transcriptional regulator
4405121	4409141	4020	Predicted by at least one method			t108_d1_H2_01110	4408935	4409141	1	NTPase domain-containing protein
4413324	4422706	9382	Predicted by at least one method			t108_d1_H2_01070	4413324	4413638	1	hypothetical protein
4413324	4422706	9382	Predicted by at least one method			t108_d1_H2_01065	4413638	4413940	1	hypothetical protein
4413324	4422706	9382	Predicted by at least one method			t108_d1_H2_01060	4414005	4414382	1	hypothetical protein
4413324	4422706	9382	Predicted by at least one method			t108_d1_H2_01055	4414379	4414915	1	DUF4406 domain-containing protein
4413324	4422706	9382	Predicted by at least one method			t108_d1_H2_01050	4414945	4415562	1	hypothetical protein
4413324	4422706	9382	Predicted by at least one method			t108_d1_H2_01045	4415645	4416406	1	DNA (cytosine-5-)-methyltransferase
4413324	4422706	9382	Predicted by at least one method			t108_d1_H2_01040	4416419	4416667	1	hypothetical protein
4413324	4422706	9382	Predicted by at least one method			t108_d1_H2_01035	4416631	4416840	1	hypothetical protein
4413324	4422706	9382	Predicted by at least one method			t108_d1_H2_01030	4416837	4418255	1	hypothetical protein
4413324	4422706	9382	Predicted by at least one method			t108_d1_H2_01025	4418267	4418650	1	hypothetical protein
4413324	4422706	9382	Predicted by at least one method			t108_d1_H2_01020	4418643	4419359	1	hypothetical protein
4413324	4422706	9382	Predicted by at least one method			t108_d1_H2_01015	4419359	4419640	1	DUF4031 domain-containing protein
4413324	4422706	9382	Predicted by at least one method			t108_d1_H2_01010	4419633	4420295	1	hypothetical protein
4413324	4422706	9382	Predicted by at least one method			t108_d1_H2_01005	4420285	4420485	1	hypothetical protein
4413324	4422706	9382	Predicted by at least one method			t108_d1_H2_01000	4420478	4420798	1	Restriction alleviation protein Lar
4413324	4422706	9382	Predicted by at least one method			t108_d1_H2_00995	4420966	4421160	1	hypothetical protein
4413324	4422706	9382	Predicted by at least one method			t108_d1_H2_00990	4421603	4422706	1	integrase
4492202	4505753	13551	Predicted by at least one method		cls	t108_d1_H2_00670	4492202	4492894	-1	nuclease
4492202	4505753	13551	Predicted by at least one method		smc	t108_d1_H2_00665	4492913	4498153	-1	AAA family ATPase
4492202	4505753	13551	Predicted by at least one method			t108_d1_H2_00660	4498303	4500369	-1	Flotillin family protein
4492202	4505753	13551	Predicted by at least one method			t108_d1_H2_00655	4500405	4501046	-1	DUF1449 domain-containing protein
4492202	4505753	13551	Predicted by at least one method			t108_d1_H2_00650	4501102	4501797	-1	phage shock protein A
4492202	4505753	13551	Predicted by at least one method		yjfI	t108_d1_H2_00645	4501812	4502432	-1	DUF2170 domain-containing protein
4492202	4505753	13551	Predicted by at least one method		caiB	t108_d1_H2_00640	4502767	4503966	1	formyl-CoA transferase
4492202	4505753	13551	Predicted by at least one method			t108_d1_H2_00635	4504151	4504435	-1	DUF3509 domain-containing protein
4492202	4505753	13551	Predicted by at least one method			t108_d1_H2_00630	4504743	4505753	1	adenylate cyclase
4544686	4551234	6548	Predicted by at least one method			t108_d1_H2_00445	4544686	4545681	-1	NADP-dependent oxidoreductase
4544686	4551234	6548	Predicted by at least one method			t108_d1_H2_00440	4545830	4546786	1	AraC family transcriptional regulator
4544686	4551234	6548	Predicted by at least one method			t108_d1_H2_00435	4546838	4547986	-1	MFS transporter
4544686	4551234	6548	Predicted by at least one method			t108_d1_H2_00430	4548055	4549017	-1	oxidoreductase
4544686	4551234	6548	Predicted by at least one method			t108_d1_H2_00425	4549657	4551234	-1	hypothetical protein
5096815	5101335	4520	Predicted by at least one method			t108_d1_H2_31190	5096815	5097192	1	hypothetical protein
5096815	5101335	4520	Predicted by at least one method			t108_d1_H2_31395	5098941	5099645	-1	sporulation protein
5096815	5101335	4520	Predicted by at least one method		coaX	t108_d1_H2_31390	5099654	5100400	-1	pantothenate kinase
5096815	5101335	4520	Predicted by at least one method		birA	t108_d1_H2_31385	5100397	5101335	-1	bifunctional biotin--[acetyl-CoA-carboxylase] ligase/biotin operon repressor BirA
5400489	5405455	4966	Predicted by at least one method			t108_d1_H2_16965	5400001	5400492	1	hypothetical protein
5400489	5405455	4966	Predicted by at least one method			t108_d1_H2_16960	5400489	5401151	1	hypothetical protein
[truncated: 152 more rows]

## Sheet: p37_d1_A12
Island start	Island end	Length	Method	Gene name	Gene ID	Locus	Gene start	Gene end	Strand	Product	External Annotations
[truncated: 408 more rows]

[truncated: 175 more sheets: t75_d1_G2, t23_srt_B10, p15_s_H1, t152_d1_B5, p81_s_H4, p24_d1_B8, t118_d1_E11, t9_d1_F8, t71_s_D6, p77_s_G6, t13_d1_H4, t168_s_E11, p46_d1_B8, t143_s_H11, p38_d1_C12, t150_d1_B4, t85_d1_B9, t127_d1_E1, p14_d1_A10, t136_s_D2 …]
